# Supplementary material for: Genome analysis of Streptococcus spp. isolates from animals in pre-antibiotic era with respect to antibiotic susceptibility and virulence gene profiles
Source: Vet Res. 2024 Apr 15;55:51. doi: 10.1186/s13567-024-01302-0 (PMC11017511; doi:10.1186/s13567-024-01302-0)
Supplement: Supplementary file 1 — Additional file 1. The information of the complete genomes of S. agalactiae (n = 185), S. dysgalactiae (n = 23), S. pyogenes (n = 193), and S. equi subsp. zooepidemicus (n = 25), used for phylogenetic analysis (n = 427). [file 13567_2024_1302_MOESM1_ESM.xlsx]

## Sheet: Sheet1
ID	Genome Name	Collection Year	Isolation Country	Host Common Name	BioProject Accession	BioSample Accession	Assembly Accession	SRA Accession	GenBank Accessions
S. agalactiae HU GS5823|AP018935|Human|Japan|2017	S. agalactiae HU GS5823	2017	Japan	Human	PRJDB7410	SAMD00137662	GCA_003966545.1		AP018935
S. agalactiae GCMC97051|AP020310|Human|Japan|2018	S. agalactiae GCMC97051	2018	Japan	Human	PRJDB8396	SAMD00173301	GCA_021655535.1		AP020310
S. agalactiae CNCTC 10/84|CP006910|Human|USA|1977	S. agalactiae CNCTC 10/84	1977	USA	Human	PRJNA229124	SAMN03178022	GCA_000782855.1		CP006910.1
S. agalactiae 138|CP007482|Nile tilapia|2007	S. agalactiae 138	2007		Nile_tilapia	PRJNA226756		GCA_000599965.1		CP007482.1
S. agalactiae 138spar|CP007565|USA|2011	S. agalactiae 138spar	2011	USA		PRJNA226756	SAMN02721568	GCF_000636115.1		CP007565
S. agalactiae GBS1 NY|CP007570|USA|2012	S. agalactiae GBS1 NY	2012	USA		PRJNA243853	SAMN02720890	GCF_000831145.1		CP007570
S. agalactiae NGBS061|CP007631|Human|Canada|2010	S. agalactiae NGBS061	2010	Canada	Human	PRJNA246096	SAMN02741687	GCF_000730215.1		CP007631
S. agalactiae NGBS572|CP007632|Human|Canada|2012	S. agalactiae NGBS572	2012	Canada	Human	PRJNA246096	SAMN02741688	GCF_000730255.1		CP007632
S. agalactiae C001|CP008813|Cow|China|2013	S. agalactiae C001	2013	China	Cow	PRJNA252450	SAMN02850626	GCA_002214425.1		CP008813
S. agalactiae SS1|CP010867|Human|USA|1992	S. agalactiae SS1	1992	USA	Human	PRJNA274384	SAMN03329971	GCF_001026925.1	SRR1793936	CP010867
S. agalactiae CU GBS 08|CP010874|Human|Hong Kong|2008	S. agalactiae CU GBS 08	2008	Hong_Kong	Human	PRJNA274685	SAMN03331945	GCF_001592385.1		CP010874
S. agalactiae CU GBS 98|CP010875|Human|Hong Kong|1998	S. agalactiae CU GBS 98	1998	Hong_Kong	Human	PRJNA274685	SAMN03331944	GCF_001592425.1		CP010875
S. agalactiae HN016|CP011325|Nile tilapia|China|2011	S. agalactiae HN016	2011	China	Nile_tilapia	PRJNA258321	SAMN02992126	GCF_001190805.1	SRR1567876	CP011325
S. agalactiae YM001|CP011326|Nile tilapia|China|2011	S. agalactiae YM001	2011	China	Nile_tilapia	PRJNA258349	SAMN02996604	GCF_001190825.1	SRR1567845,SRR1567846	CP011326
S. agalactiae GX064|CP011327|Nile tilapia|China|2011	S. agalactiae GX064	2011	China	Nile_tilapia	PRJNA258307	SAMN02991566	GCF_001190845.1	SRR1552728,SRR1552729	CP011327
S. agalactiae GX026|CP011328|Nile tilapia|China|2011	S. agalactiae GX026	2011	China	Nile_tilapia	PRJNA254961	SAMN02906739	GCA_001190865.1	SRR1552620,SRR1552720,SRR1568022	CP011328
S. agalactiae H002|CP011329|Human|China|2011	S. agalactiae H002	2011	China	Human	PRJNA258310	SAMN02991570	GCF_001190885.1	SRR1567833,SRR1567844	CP011329
S. agalactiae SG M1|CP012419|Human|Singapore|2015	S. agalactiae SG M1	2015	Singapore	Human	PRJNA293392	SAMN04002524	GCA_001275545.2		CP012419
S. agalactiae NGBS128|CP012480|Human|Canada|2010	S. agalactiae NGBS128	2010	Canada	Human	PRJNA293561	SAMN04007140	GCF_001552035.1	SRR2451884	CP012480,CP012742
S. agalactiae NGBS357|CP012503|Human|2011	S. agalactiae NGBS357	2011		Human	PRJNA293858	SAMN04007152	GCF_001712835.1		CP012503
S. agalactiae GBS ST 1|CP013202|Dog|USA|2015	S. agalactiae GBS ST 1	2015	USA	Dog	PRJNA296923	SAMN04111187	GCF_001448985.1	SRR2587483	CP013202
S. agalactiae GBS M002|CP013908|Human|China|2014	S. agalactiae GBS M002	2014	China	Human	PRJNA307137	SAMN04376007	GCF_001932715.1		CP013908
S. agalactiae S25|CP015976|Nile tilapia|Brazil|2015	S. agalactiae S25	2015	Brazil	Nile_tilapia	PRJNA323652	SAMN05185185	GCA_001655175.1	SRR3632989	CP015976
S. agalactiae FWL1402|CP016391|Frog|China|2014	S. agalactiae FWL1402	2014	China	Frog	PRJNA323692	SAMN05187216	GCF_001683515.1		CP016391
S. agalactiae WC1535|CP016501|Tilapia|China|2015	S. agalactiae WC1535	2015	China	Tilapia	PRJNA328400	SAMN05370985	GCF_001729925.1		CP016501
S. agalactiae S13|CP018623|Nile tilapia|Brazil|2015	S. agalactiae S13	2015	Brazil	Nile_tilapia	PRJNA356737	SAMN06124256	GCA_001908255.1		CP018623
S. agalactiae SA30|CP019800|Nile tilapia|Brazil|2006	S. agalactiae SA30	2006	Brazil	Nile_tilapia	PRJNA369813	SAMN06294293	GCA_002881155.1		CP019800
S. agalactiae SA33|CP019801|Nile tilapia|Brazil|2006	S. agalactiae SA33	2006	Brazil	Nile_tilapia	PRJNA369814	SAMN06294294	GCA_002881175.1		CP019801
S. agalactiae SA53|CP019802|Nile tilapia|Brazil|2007	S. agalactiae SA53	2007	Brazil	Nile_tilapia	PRJNA369815	SAMN06294295	GCA_002881235.1		CP019802
S. agalactiae SA73|CP019803|Nile tilapia|Brazil|2008	S. agalactiae SA73	2008	Brazil	Nile_tilapia	PRJNA369816	SAMN06294296	GCA_002881195.1		CP019803
S. agalactiae SA1|CP019804|Nile tilapia|Brazil|2003	S. agalactiae SA1	2003	Brazil	Nile_tilapia	PRJNA369807	SAMN06294289	GCA_002881215.1		CP019804
S. agalactiae SA5|CP019805|Nile tilapia|Brazil|2004	S. agalactiae SA5	2004	Brazil	Nile_tilapia	PRJNA369810	SAMN06294290	GCA_002881255.1		CP019805
S. agalactiae SA9|CP019806|Nile tilapia|Brazil|2005	S. agalactiae SA9	2005	Brazil	Nile_tilapia	PRJNA369809	SAMN06294291	GCA_002881275.1		CP019806
S. agalactiae SA16|CP019807|Nile tilapia|Brazil|2006	S. agalactiae SA16	2006	Brazil	Nile_tilapia	PRJNA369811	SAMN06294292	GCA_002881295.1		CP019807
S. agalactiae SA75|CP019808|Nile tilapia|Brazil|2008	S. agalactiae SA75	2008	Brazil	Nile_tilapia	PRJNA369817	SAMN06294297	GCA_002881865.1		CP019808
S. agalactiae SA79|CP019809|Nile tilapia|Brazil|2009	S. agalactiae SA79	2009	Brazil	Nile_tilapia	PRJNA369818	SAMN06294298	GCA_002881315.1		CP019809
S. agalactiae SA81|CP019810|Nile tilapia|Brazil|2009	S. agalactiae SA81	2009	Brazil	Nile_tilapia	PRJNA369819	SAMN06294299	GCA_002881335.1		CP019810
S. agalactiae SA85|CP019811|Nile tilapia|Brazil|2010	S. agalactiae SA85	2010	Brazil	Nile_tilapia	PRJNA369820	SAMN06294300	GCA_002881355.1		CP019811
S. agalactiae SA95|CP019812|Nile tilapia|Brazil|2010	S. agalactiae SA95	2010	Brazil	Nile_tilapia	PRJNA369821	SAMN06294301	GCA_002881375.1		CP019812
S. agalactiae SA97|CP019813|Nile tilapia|Brazil|2010	S. agalactiae SA97	2010	Brazil	Nile_tilapia	PRJNA369822	SAMN06294302	GCA_002881935.1		CP019813
S. agalactiae SA102|CP019814|Nile tilapia|Brazil|2010	S. agalactiae SA102	2010	Brazil	Nile_tilapia	PRJNA369826	SAMN06294303	GCA_002881395.1		CP019814
S. agalactiae SA132|CP019815|Nile tilapia|Brazil|2011	S. agalactiae SA132	2011	Brazil	Nile_tilapia	PRJNA369827	SAMN06294304	GCA_002882035.1		CP019815
S. agalactiae SA136|CP019816|Nile tilapia|Brazil|2011	S. agalactiae SA136	2011	Brazil	Nile_tilapia	PRJNA369828	SAMN06294305	GCA_002881415.1		CP019816
S. agalactiae SA184|CP019818|Nile tilapia|Brazil|2011	S. agalactiae SA184	2011	Brazil	Nile_tilapia	PRJNA369831	SAMN06294308	GCA_002881455.1		CP019818
S. agalactiae SA191|CP019819|Nile tilapia|Brazil|2011	S. agalactiae SA191	2011	Brazil	Nile_tilapia	PRJNA369832	SAMN06294309	GCA_002882125.1		CP019819
S. agalactiae SA195|CP019820|Nile tilapia|Brazil|2011	S. agalactiae SA195	2011	Brazil	Nile_tilapia	PRJNA369833	SAMN06294310	GCA_002881475.1		CP019820
S. agalactiae SA201|CP019821|Nile tilapia|Brazil|2012	S. agalactiae SA201	2012	Brazil	Nile_tilapia	PRJNA369835	SAMN06294311	GCA_002882205.1		CP019821
S. agalactiae SA209|CP019822|Nile tilapia|Brazil|2012	S. agalactiae SA209	2012	Brazil	Nile_tilapia	PRJNA369834	SAMN06294312	GCA_002881495.1		CP019822
S. agalactiae SA212|CP019823|Nile tilapia|Brazil|2012	S. agalactiae SA212	2012	Brazil	Nile_tilapia	PRJNA369838	SAMN06294313	GCA_002882275.1		CP019823
S. agalactiae SA218|CP019824|Nile tilapia|Brazil|2012	S. agalactiae SA218	2012	Brazil	Nile_tilapia	PRJNA369839	SAMN06294314	GCA_002881515.1		CP019824
S. agalactiae SA220|CP019825|Nile tilapia|Brazil|2013	S. agalactiae SA220	2013	Brazil	Nile_tilapia	PRJNA369840	SAMN06294315	GCA_002881535.1		CP019825
S. agalactiae SA245|CP019826|Nile tilapia|Brazil|2013	S. agalactiae SA245	2013	Brazil	Nile_tilapia	PRJNA369841	SAMN06294316	GCA_002881555.1		CP019826
S. agalactiae SA256|CP019827|Nile tilapia|Brazil|2013	S. agalactiae SA256	2013	Brazil	Nile_tilapia	PRJNA369842	SAMN06294317	GCA_002881575.1		CP019827
S. agalactiae SA289|CP019828|Nile tilapia|Brazil|2013	S. agalactiae SA289	2013	Brazil	Nile_tilapia	PRJNA369843	SAMN06294318	GCA_002881595.1		CP019828
S. agalactiae SA330|CP019829|Nile tilapia|Brazil|2013	S. agalactiae SA330	2013	Brazil	Nile_tilapia	PRJNA369845	SAMN06294319	GCA_002882375.1		CP019829
S. agalactiae SA333|CP019830|Nile tilapia|Brazil|2014	S. agalactiae SA333	2014	Brazil	Nile_tilapia	PRJNA369844	SAMN06294320	GCA_002882465.1		CP019830
S. agalactiae SA341|CP019831|Nile tilapia|Brazil|2014	S. agalactiae SA341	2014	Brazil	Nile_tilapia	PRJNA369846	SAMN06294321	GCA_002882555.1		CP019831
S. agalactiae SA343|CP019832|Nile tilapia|Brazil|2014	S. agalactiae SA343	2014	Brazil	Nile_tilapia	PRJNA369847	SAMN06294322	GCA_002881615.1		CP019832
S. agalactiae SA346|CP019833|Nile tilapia|Brazil|2014	S. agalactiae SA346	2014	Brazil	Nile_tilapia	PRJNA369848	SAMN06294323	GCA_002882645.1		CP019833
S. agalactiae SA374|CP019834|Nile tilapia|Brazil|2014	S. agalactiae SA374	2014	Brazil	Nile_tilapia	PRJNA369849	SAMN06294324	GCA_002881695.1		CP019834
S. agalactiae SA375|CP019835|Nile tilapia|Brazil|2014	S. agalactiae SA375	2014	Brazil	Nile_tilapia	PRJNA369850	SAMN06294325	GCA_002882745.1		CP019835
S. agalactiae SA623|CP019836|Nile tilapia|Brazil|2015	S. agalactiae SA623	2015	Brazil	Nile_tilapia	PRJNA369851	SAMN06294326	GCA_002882835.1		CP019836
S. agalactiae SA627|CP019837|Nile tilapia|Brazil|2015	S. agalactiae SA627	2015	Brazil	Nile_tilapia	PRJNA369852	SAMN06294327	GCA_002881775.1		CP019837
S. agalactiae Sag37|CP019978|Human|China|2014	S. agalactiae Sag37	2014	China	Human	PRJNA374480	SAMN06329441	GCF_002025025.1		CP019978
S. agalactiae Sag158|CP019979|Human|China|2014	S. agalactiae Sag158	2014	China	Human	PRJNA376652	SAMN06445344	GCF_002025005.1		CP019979
S. agalactiae FDAARGOS 254|CP020449|Human|USA|2014	S. agalactiae FDAARGOS 254	2014	USA	Human	PRJNA231221	SAMN04875580	GCA_002073695.2		CP020449
S. agalactiae B509|CP021769|Human|China|2016	S. agalactiae B509	2016	China	Human	PRJNA388485	SAMN07178061	GCA_003287995.1		CP021769
S. agalactiae B508|CP021770|Human|China|2016	S. agalactiae B508	2016	China	Human	PRJNA388485	SAMN07178060	GCA_003288015.1		CP021770
S. agalactiae B507|CP021771|Human|China|2016	S. agalactiae B507	2016	China	Human	PRJNA388485	SAMN07178059	GCA_003288055.1		CP021771
S. agalactiae B111|CP021772|Human|China|2016	S. agalactiae B111	2016	China	Human	PRJNA388485	SAMN07178058	GCA_003288075.1		CP021772
S. agalactiae B105|CP021773|Human|China|2016	S. agalactiae B105	2016	China	Human	PRJNA388485	SAMN07178057	GCA_003288035.1		CP021773
S. agalactiae CUGBS591|CP021862|Human|Hong Kong|2008	S. agalactiae CUGBS591	2008	Hong_Kong	Human	PRJNA293392	SAMN05384056	GCA_002197205.1		CP021862
S. agalactiae SG M163|CP021863|Human|Singapore|2015	S. agalactiae SG M163	2015	Singapore	Human	PRJNA293392	SAMN05384092	GCA_002197425.1		CP021863
S. agalactiae SG M158|CP021864|Human|Singapore|2015	S. agalactiae SG M158	2015	Singapore	Human	PRJNA293392	SAMN05384089	GCA_002197265.1		CP021864
S. agalactiae SG M50|CP021865|Human|Singapore|2013	S. agalactiae SG M50	2013	Singapore	Human	PRJNA293392	SAMN05384208	GCA_002197245.1		CP021865
S. agalactiae SG M29|CP021866|Human|Singapore|2012	S. agalactiae SG M29	2012	Singapore	Human	PRJNA293392	SAMN05384163	GCA_002197285.1		CP021866
S. agalactiae SG M25|CP021867|Human|Singapore|2012	S. agalactiae SG M25	2012	Singapore	Human	PRJNA293392	SAMN05384059	GCA_002197305.1		CP021867
S. agalactiae SG M8|CP021868|Human|Singapore|2011	S. agalactiae SG M8	2011	Singapore	Human	PRJNA293392	SAMN05384054	GCA_002197325.1		CP021868
S. agalactiae SG M6|CP021869|Human|Singapore|2011	S. agalactiae SG M6	2011	Singapore	Human	PRJNA293392	SAMN05384057	GCA_002197365.1		CP021869
S. agalactiae SG M4|CP021870|Human|Singapore|2011	S. agalactiae SG M4	2011	Singapore	Human	PRJNA293392	SAMN05384060	GCA_002197385.1		CP021870
S. agalactiae 874391|CP022537|Human|Japan|1992	S. agalactiae 874391	1992	Japan	Human	PRJNA395243	SAMN07374522	GCA_002289205.1		CP022537
S. agalactiae SGEHI2015 113|CP025026|Singapore|2015	S. agalactiae SGEHI2015 113	2015	Singapore		PRJNA293392	SAMN08111303	GCA_002812505.1		CP025026
S. agalactiae SGEHI2015 107|CP025027|Singapore|2015	S. agalactiae SGEHI2015 107	2015	Singapore		PRJNA293392	SAMN08111302	GCA_002812425.1		CP025027
S. agalactiae SGEHI2015 95|CP025028|Singapore|2015	S. agalactiae SGEHI2015 95	2015	Singapore		PRJNA293392	SAMN08111301	GCA_002812445.1		CP025028
S. agalactiae SGEHI2015 25|CP025029|Singapore|2015	S. agalactiae SGEHI2015 25	2015	Singapore		PRJNA293392	SAMN08111300	GCA_002812465.1		CP025029
S. agalactiae YZ1605|CP026082|Cow|China|2016	S. agalactiae YZ1605	2016	China	Cow	PRJNA430475	SAMN08374174	GCA_009930895.1		CP026082,CP026083
S. agalactiae NJ1606|CP026084|Cow|China|2016	S. agalactiae NJ1606	2016	China	Cow	PRJNA430486	SAMN08374240	GCA_009930915.1		CP026084
S. agalactiae 32790 3A|CP029561|Human|China|2016	S. agalactiae 32790 3A	2016	China	Human	PRJNA472222	SAMN09229090	GCA_006716245.1		CP029561
S. agalactiae QMA0271|CP029632|Giantcatfish|Australia|2009	S. agalactiae QMA0271	2009	Australia	Giantcatfish	PRJNA417533	SAMN07998570	GCA_003186145.1		CP029632
S. agalactiae PLGBS13|CP029749|Human|Canada|1997	S. agalactiae PLGBS13	1997	Canada	Human	PRJNA473176	SAMN09267180	GCA_006874565.1		CP029749
S. agalactiae S73|CP030845|Nile tilapia|Brazil|2016	S. agalactiae S73	2016	Brazil	Nile_tilapia	PRJNA479809	SAMN09606624	GCA_003319215.1		CP030845
S. agalactiae Sag27|CP031556|Human|China|2018	S. agalactiae Sag27	2018	China	Human	PRJNA485393	SAMN09789228	GCA_003403115.1		CP031556
S. agalactiae FDAARGOS 512|CP033822|Human|2016	S. agalactiae FDAARGOS 512	2016		Human	PRJNA231221	SAMN10163206	GCA_003812805.1		CP033822
S. agalactiae TFJ0901|CP034315|Nile tilapia|China|2009	S. agalactiae TFJ0901	2009	China	Nile_tilapia	PRJNA475097	SAMN09379579	GCA_003939065.1		CP034315
S. agalactiae Sag153|CP036376|Human|China|2017	S. agalactiae Sag153	2017	China	Human	PRJNA521644	SAMN10907844	GCA_012222485.1		CP036376
S. agalactiae SS1168|CP038809|Human|USA|1997	S. agalactiae SS1168	1997	USA	Human	PRJNA274384	SAMN03329970	GCA_019552345.1		CP038809
S. agalactiae GBS7|CP041998|Human|USA|1987	S. agalactiae GBS7	1987	USA	Human	PRJNA556442	SAMN12355362	GCA_014218075.1		CP041998
S. agalactiae GBS11|CP041999|Human|USA|1989	S. agalactiae GBS11	1989	USA	Human	PRJNA556442	SAMN12355365	GCA_014218095.1		CP041999
S. agalactiae GBS19|CP042000|Human|USA|1993	S. agalactiae GBS19	1993	USA	Human	PRJNA556442	SAMN12355372	GCA_014218115.1		CP042000
S. agalactiae GBS28|CP042001|Human|USA|1994	S. agalactiae GBS28	1994	USA	Human	PRJNA556442	SAMN12355381	GCA_014218135.1		CP042001
S. agalactiae GBS30|CP042002|Human|USA|1995	S. agalactiae GBS30	1995	USA	Human	PRJNA556442	SAMN12355383	GCA_014218155.1		CP042002
S. agalactiae ZQ0910|CP049938|China|2010	S. agalactiae ZQ0910	2010	China		PRJNA611468	SAMN14331836	GCA_011383065.1		CP049938
S. agalactiae 2011 995|CP051841|Human|France|2011	S. agalactiae 2011 995	2011	France	Human	PRJNA626549	SAMN14644152	GCA_016454945.1		CP051841
S. agalactiae 2013 910|CP051843|Human|France|2013	S. agalactiae 2013 910	2013	France	Human	PRJNA626549	SAMN14644154	GCA_016454905.1		CP051843
S. agalactiae 2013 1366|CP051844|Human|France|2013	S. agalactiae 2013 1366	2013	France	Human	PRJNA626549	SAMN14644155	GCA_016454925.1		CP051844
S. agalactiae 2014 661|CP051845|Human|France|2014	S. agalactiae 2014 661	2014	France	Human	PRJNA626549	SAMN14644156	GCA_016454885.1		CP051845
S. agalactiae 2018 627|CP051846|Human|France|2018	S. agalactiae 2018 627	2018	France	Human	PRJNA626549	SAMN14644157	GCA_016454845.1		CP051846
S. agalactiae 2018 670|CP051847|Human|France|2018	S. agalactiae 2018 670	2018	France	Human	PRJNA626549	SAMN14644158	GCA_016454825.1		CP051847
S. agalactiae 01173|CP053027|seabass|Kuwait|2001	S. agalactiae 01173	2001	Kuwait	seabass	PRJNA627590	SAMN14677105	GCA_013000945.1		CP053027
S. agalactiae SS114|CP053886|Human|USA|2007	S. agalactiae SS114	2007	USA	Human	PRJNA556442	SAMN03329879	GCA_021496805.1		CP053886
S. agalactiae SS102|CP053887|Human|USA|2006	S. agalactiae SS102	2006	USA	Human	PRJNA556442	SAMN03329869	GCA_021496825.1		CP053887
S. agalactiae SS44|CP053888|Human|USA|1999	S. agalactiae SS44	1999	USA	Human	PRJNA556442	SAMN03329919	GCA_021496845.1		CP053888
S. agalactiae SS43|CP053889|Human|USA|1998	S. agalactiae SS43	1998	USA	Human	PRJNA556442	SAMN03329918	GCA_021496865.1		CP053889
S. agalactiae GBS68|CP053890|Human|Gambia|1993	S. agalactiae GBS68	1993	Gambia	Human	PRJNA556442	SAMN12355421	GCA_021496885.1		CP053890
S. agalactiae GBS20|CP053891|Human|USA|1993	S. agalactiae GBS20	1993	USA	Human	PRJNA556442	SAMN12355373	GCA_021496905.1		CP053891
S. agalactiae SS111|CP054054|Human|USA|2007	S. agalactiae SS111	2007	USA	Human	PRJNA556442	SAMN03329878	GCA_021496945.1		CP054054
S. agalactiae GBS47|CP054055|Human|Gambia|1993	S. agalactiae GBS47	1993	Gambia	Human	PRJNA556442	SAMN12355400	GCA_021496965.1		CP054055
S. agalactiae S9968|CP058666|Human|South Korea|2013	S. agalactiae S9968	2013	South_Korea	Human	PRJNA639694	SAMN15246708	GCA_013414325.1		CP058666
S. agalactiae BJ01|CP059383|Human|China|2017	S. agalactiae BJ01	2017	China	Human	PRJNA647240	SAMN15580042	GCA_013786965.1		CP059383
S. agalactiae CJB111|CP063198|Human|USA|1990	S. agalactiae CJB111	1990	USA	Human	PRJNA663970	SAMN16191206	GCA_015221735.1		CP063198
S. agalactiae CUHK fGBS 13A 16|CP075696|Mozambiquetilapia|Hong Kong|2016	S. agalactiae CUHK fGBS 13A 16	2016	Hong_Kong	Mozambiquetilapia	PRJNA607750	SAMN14145431	GCA_023921925.1		CP075696
S. agalactiae MIN 181|CP086129|Human|United Kingdom|2019	S. agalactiae MIN 181	2019	United_Kingdom	Human	PRJNA769286	SAMN22108510	GCA_021460175.1		CP086129
S. agalactiae MIN 180|CP086130|Human|United Kingdom|2019	S. agalactiae MIN 180	2019	United_Kingdom	Human	PRJNA769286	SAMN22108509	GCA_021460195.1		CP086130
S. agalactiae CM45/1|CP088933|Human|Poland|2008	S. agalactiae CM45/1	2008	Poland	Human	PRJNA784761	SAMN23500515	GCA_021165795.1		CP088933,CP088934
S. agalactiae BCJB4361|CP101991|Human|USA|2018	S. agalactiae BCJB4361	2018	USA	Human	PRJNA862189	SAMN29959624			CP101991
S. agalactiae BCJB3586|CP101992|Human|USA|2012	S. agalactiae BCJB3586	2012	USA	Human	PRJNA862189	SAMN29959623			CP101992
S. agalactiae BCJB3344|CP101993|Human|USA|2010	S. agalactiae BCJB3344	2010	USA	Human	PRJNA862189	SAMN29959622			CP101993
S. agalactiae BCJB3343|CP101994|Human|USA|2010	S. agalactiae BCJB3343	2010	USA	Human	PRJNA862189	SAMN29959621			CP101994
S. agalactiae BCJB2983|CP101995|Human|USA|2004	S. agalactiae BCJB2983	2004	USA	Human	PRJNA862189	SAMN29959620			CP101995
S. agalactiae BCJB1835|CP101996|Human|USA|2014	S. agalactiae BCJB1835	2014	USA	Human	PRJNA862189	SAMN29959619			CP101996
S. agalactiae TAH 10/84|CP104748|USA|2019	S. agalactiae TAH 10/84	2019	USA		PRJNA880823	SAMN30873151	GCA_025402735.1		CP104748
S. agalactiae TAH 10/84 dUdp|CP104749|USA|2022	S. agalactiae TAH 10/84 dUdp	2022	USA		PRJNA880823	SAMN30873150	GCA_025402755.1		CP104749
S. agalactiae TAH 10/84 dMrvR|CP104750|USA|2019	S. agalactiae TAH 10/84 dMrvR	2019	USA		PRJNA880823	SAMN30873149	GCA_025402775.1		CP104750
S. agalactiae SA5087|CP107524|Human|China|2022	S. agalactiae SA5087	2022	China	Human	PRJNA888255	SAMN31213618	GCA_025808195.1		CP107524
S. agalactiae CNCTC 10/84 dCas9|CP116705|USA|2019	S. agalactiae CNCTC 10/84 dCas9	2019	USA		PRJNA926651	SAMN32878366			CP116705
S. agalactiae A909 sCas9|CP116706|USA|2022	S. agalactiae A909 sCas9	2022	USA		PRJNA926651	SAMN32878365			CP116706
S. agalactiae A909 sCas9revertant|CP116707|USA|2022	S. agalactiae A909 sCas9revertant	2022	USA		PRJNA926651	SAMN32878364			CP116707
S. agalactiae CNCTC 10/84 sCas9|CP116708|USA|2022	S. agalactiae CNCTC 10/84 sCas9	2022	USA		PRJNA926651	SAMN32878363			CP116708
S. agalactiae CNCTC 10/84 sCas9revertant|CP116709|USA|2022	S. agalactiae CNCTC 10/84 sCas9revertant	2022	USA		PRJNA926651	SAMN32878362			CP116709
S. agalactiae A909 dCas9|CP116710|USA|2022	S. agalactiae A909 dCas9	2022	USA		PRJNA926651	SAMN32878361			CP116710
S. agalactiae CNCTC 10/84 Cas9 AEKOrevertant|CP116711|USA|2022	S. agalactiae CNCTC 10/84 Cas9 AEKOrevertant	2022	USA		PRJNA926651	SAMN32878360			CP116711
S. agalactiae CNCTC 10/84 Cas9 AEKO|CP116712|USA|2022	S. agalactiae CNCTC 10/84 Cas9 AEKO	2022	USA		PRJNA926651	SAMN32878359			CP116712
S. agalactiae A909 Cas9 AEKOrevertant|CP116713|USA|2022	S. agalactiae A909 Cas9 AEKOrevertant	2022	USA		PRJNA926651	SAMN32878358			CP116713
S. agalactiae A909 Cas9 AEKO|CP116714|USA|2022	S. agalactiae A909 Cas9 AEKO	2022	USA		PRJNA926651	SAMN32878357			CP116714
S. agalactiae VSI63|CP118043|Human|USA|2021	S. agalactiae VSI63	2021	USA	Human	PRJNA934404	SAMN33275459			CP118043
S. agalactiae VSI15|CP118079|Human|USA|2020	S. agalactiae VSI15	2020	USA	Human	PRJNA934404	SAMN33275442			CP118079
S. agalactiae VSI14|CP118080|Human|USA|2020	S. agalactiae VSI14	2020	USA	Human	PRJNA934404	SAMN33275441			CP118080
S. agalactiae Guangzhou SAG092|CP119576|China|2018	S. agalactiae Guangzhou SAG092	2018	China		PRJNA942366	SAMN33687318			CP119576
S. agalactiae Guangzhou SAG036|CP120654|China|2018	S. agalactiae Guangzhou SAG036	2018	China		PRJNA944736	SAMN33760391			CP120654
S. agalactiae GBSIR0001|CP120953|Human|Japan|2022	S. agalactiae GBSIR0001	2022	Japan	Human	PRJNA948805	SAMN33919071			CP120953
S. agalactiae S1|CP121159||2021	S. agalactiae S1	2021			PRJNA946938	SAMN33836061			CP121159
S. agalactiae S5|CP121160||2017	S. agalactiae S5	2017			PRJNA946938	SAMN33836060			CP121160
S. agalactiae CS2108|CP123969|Tilapia|China|2021	S. agalactiae CS2108	2021	China	Tilapia	PRJNA960942	SAMN34339751			CP123969,CP123970
S. agalactiae 03/19 13|CP133086|Nile tilapia|Brazil|2019	S. agalactiae 03/19 13	2019	Brazil	Nile_tilapia	PRJNA1006080	SAMN37009297			CP133086
S. agalactiae 50/20 09|CP133087|Nile tilapia|Brazil|2020	S. agalactiae 50/20 09	2020	Brazil	Nile_tilapia	PRJNA1006081	SAMN37009298			CP133087
S. agalactiae 18/19 02|CP133088|Nile tilapia|Brazil|2019	S. agalactiae 18/19 02	2019	Brazil	Nile_tilapia	PRJNA1006082	SAMN37009299			CP133088
S. agalactiae Alim agalac 1000|CP134202|Fish|Bangladesh|2020	S. agalactiae Alim agalac 1000	2020	Bangladesh	Fish	PRJNA1013191	SAMN37286898			CP134202
S. agalactiae R31 snf2 MTast1|CP138364|Human|China|2021	S. agalactiae R31 snf2 MTast1	2021	China	Human	PRJNA1037024	SAMN38155978			CP138364,CP138365
S. agalactiae R92 rpsI|CP138366|Human|China|2021	S. agalactiae R92 rpsI	2021	China	Human	PRJNA1037024	SAMN38156013			CP138366
S. agalactiae R31 snf2 MTase2|CP138367|Human|China|2021	S. agalactiae R31 snf2 MTase2	2021	China	Human	PRJNA1037024	SAMN38156288			CP138367
S. agalactiae SagR92|CP138368|Human|China|2021	S. agalactiae SagR92	2021	China	Human	PRJNA1037024	SAMN38156297			CP138368
S. agalactiae SagR31|CP138369|Human|China|2021	S. agalactiae SagR31	2021	China	Human	PRJNA1037024	SAMN38156456			CP138369
S. agalactiae SagR40|CP138370|Human|China|2021	S. agalactiae SagR40	2021	China	Human	PRJNA1037024	SAMN38156594			CP138370
S. agalactiae R31 snf2|CP138371|Human|China|2021	S. agalactiae R31 snf2	2021	China	Human	PRJNA1037024	SAMN38157180			CP138371
S. agalactiae SagR40 TC|CP139638|Human|China|2021	S. agalactiae SagR40 TC	2021	China	Human	PRJNA1037024	SAMN38517505			CP139638
S. agalactiae 22 Feb|FO393392||1960	S. agalactiae 22 Feb	1960			PRJEB643		GCA_000967445.1		FO393392.1
S. agalactiae SA111|LT545678|Cow|2013	S. agalactiae SA111	2013		Cow	PRJEB12926	SAMEA3888151	GCF_900078265.1	ERR1299484	LT545678
S. agalactiae MRI Z2 265|OX460906|Cow|Sweden|1954	S. agalactiae MRI Z2 265	1954	Sweden	Cow	PRJEB45565	SAMEA8908802			OX460906,OX460907
S. agalactiae MRI Z2 322|OX460911|Cow|Sweden|2004	S. agalactiae MRI Z2 322	2004	Sweden	Cow	PRJEB45565	SAMEA8908799			OX460911
S. agalactiae MRI Z2 174|OX460931|Cow|Sweden|2012	S. agalactiae MRI Z2 174	2012	Sweden	Cow	PRJEB45565	SAMEA8908800			OX460931,OX460932
S. agalactiae MRI Z2 335|OX460934|Cow|Sweden|2006	S. agalactiae MRI Z2 335	2006	Sweden	Cow	PRJEB45565	SAMEA8908794			OX460934
S. agalactiae MRI Z2 286|OX460935|Cow|Sweden|1964	S. agalactiae MRI Z2 286	1964	Sweden	Cow	PRJEB45565	SAMEA8908811			OX460935
S. agalactiae MRI Z2 318|OX460938|Cow|Sweden|2004	S. agalactiae MRI Z2 318	2004	Sweden	Cow	PRJEB45565	SAMEA8908797			OX460938
S. agalactiae MRI Z2 179|OX460940|Cow|Sweden|2012	S. agalactiae MRI Z2 179	2012	Sweden	Cow	PRJEB45565	SAMEA8908803			OX460940
S. agalactiae MRI Z2 304|OX460941|Cow|Sweden|1970	S. agalactiae MRI Z2 304	1970	Sweden	Cow	PRJEB45565	SAMEA8908804			OX460941
S. agalactiae MRI Z2 158|OX460942|Cow|Sweden|2011	S. agalactiae MRI Z2 158	2011	Sweden	Cow	PRJEB45565	SAMEA8908806			OX460942
S. agalactiae MRI Z2 328|OX460943|Cow|Sweden|2005	S. agalactiae MRI Z2 328	2005	Sweden	Cow	PRJEB45565	SAMEA8908795			OX460943
S. agalactiae MRI Z2 299|OX460960|Cow|Sweden|1967	S. agalactiae MRI Z2 299	1967	Sweden	Cow	PRJEB45565	SAMEA8908801			OX460960,OX460962,OX460961
S. agalactiae MRI Z2 342|OX460968|Cow|Sweden|2009	S. agalactiae MRI Z2 342	2009	Sweden	Cow	PRJEB45565	SAMEA8908798			OX460968
S. agalactiae MRI Z2 172|OX460984|Cow|Sweden|2012	S. agalactiae MRI Z2 172	2012	Sweden	Cow	PRJEB45565	SAMEA8908809			OX460984
S. agalactiae MRI Z2 307|OX460985|Cow|Sweden|1977	S. agalactiae MRI Z2 307	1977	Sweden	Cow	PRJEB45565	SAMEA8908808			OX460985
S. agalactiae MRI Z2 338|OX461088|Cow|Sweden|2006	S. agalactiae MRI Z2 338	2006	Sweden	Cow	PRJEB45565	SAMEA8908793			OX461088
S. agalactiae MRI Z2 149|OX461103|Cow|Sweden|2010	S. agalactiae MRI Z2 149	2010	Sweden	Cow	PRJEB45565	SAMEA8908810			OX461103
S. agalactiae MRI Z2 329|OX465025|Cow|Sweden|2005	S. agalactiae MRI Z2 329	2005	Sweden	Cow	PRJEB45565	SAMEA8908796			OX465025
S. agalactiae MRI Z2 270|OX595791|Cow|Sweden|1954	S. agalactiae MRI Z2 270	1954	Sweden	Cow	PRJEB45565	SAMEA8908805			OX595791
S. dysgalactiae subsp. equisimilis Karl|CP092887|Germany|2021	S. dysgalactiae subsp. equisimilis Karl	2021	Germany		PRJNA811777	SAMN26355551	GCA_022532125.1		CP092887
S. dysgalactiae subsp. equisimilis MGCS36089|CP117284|Human|France|2018	S. dysgalactiae subsp. equisimilis MGCS36089	2018	France	Human	PRJNA925803	SAMN31257648			CP117284
S. dysgalactiae subsp. equisimilis MGCS36083|CP117285|Human|France|2018	S. dysgalactiae subsp. equisimilis MGCS36083	2018	France	Human	PRJNA925803	SAMN31257647			CP117285
S. dysgalactiae subsp. equisimilis MGCS36044|CP117287|Human|France|2018	S. dysgalactiae subsp. equisimilis MGCS36044	2018	France	Human	PRJNA925803	SAMN31257606			CP117287
S. dysgalactiae subsp. equisimilis MGGS36055|CP117286|Human|France|2018	S. dysgalactiae subsp. equisimilis MGGS36055	2018	France	Human	PRJNA925803	SAMN31257614			CP117286
S. dysgalactiae subsp. equisimilis MGCS35957|CP117288|Human|France|2017	S. dysgalactiae subsp. equisimilis MGCS35957	2017	France	Human	PRJNA925803	SAMN31257456			CP117288
S. dysgalactiae subsp. equisimilis MGCS35823|CP117289|Human|France|2015	S. dysgalactiae subsp. equisimilis MGCS35823	2015	France	Human	PRJNA925803	SAMN31257356			CP117289
S. dysgalactiae subsp. equisimilis TPCH F37|CP127842|Human|Japan|2015	S. dysgalactiae subsp. equisimilis TPCH F37	2015	Japan	Human	PRJNA982186	SAMN35689118			CP127842
S. dysgalactiae subsp. equisimilis NCTC8546|LR594034|United Kingdom|1953	S. dysgalactiae subsp. equisimilis NCTC8546	1953	United Kingdom		PRJEB6403	SAMEA3572421	GCA_901542365.1		LR594034
S. dysgalactiae subsp. equisimilis TPCH A19|CP051623|Human|Japan|2014	S. dysgalactiae subsp. equisimilis TPCH A19	2014	Japan	Human	PRJNA625795	SAMN14609529	GCA_012844385.1		CP051623
S. dysgalactiae subsp. equisimilis TPCH A74|CP051624|Human|Japan|2017	S. dysgalactiae subsp. equisimilis TPCH A74	2017	Japan	Human	PRJNA625795	SAMN14609616	GCA_012844405.1		CP051624
S. dysgalactiae subsp. equisimilis TPCH A88|CP053074|Human|Japan|2018	S. dysgalactiae subsp. equisimilis TPCH A88	2018	Japan	Human	PRJNA625795	SAMN14609627	GCA_013004125.1		CP053074
S. dysgalactiae subsp. equisimilis 89|AP023393|Human|1998	S. dysgalactiae subsp. equisimilis 89	1998		Human	PRJDB10330	SAMD00238723	GCA_014192695.1		AP023393
S. dysgalactiae SCDR SD1|CP033391|Human|Saudi Arabia|2015	S. dysgalactiae SCDR SD1	2015	Saudi Arabia	Human	PRJNA498183	SAMN10285107	GCA_009497975.1		CP033391
S. dysgalactiae DY107|CP082206|Cow|China|2020	S. dysgalactiae DY107	2020	China	Cow	PRJNA757220	SAMN20955365	GCA_019856435.1		CP082206
S. dysgalactiae WJ001|CP095081|China|2020	S. dysgalactiae WJ001	2020	China		PRJNA817676	SAMN26804953			CP095081,CP095082
S. dysgalactiae USDA 20A|CP116461|Nile tilapia|USA|2020	S. dysgalactiae USDA 20A	2020	USA	Nile tilapia	PRJNA922124	SAMN32813178			CP116461,CP116462
S. dysgalactiae USDA 20B|CP116872|Nile tilapia|USA|2022	S. dysgalactiae USDA 20B	2022	USA	Nile tilapia	PRJNA922124	SAMN32814922			CP116872,CP116873
S. dysgalactiae lu24|CP142018|Cow|China|2020	S. dysgalactiae lu24	2020	China	Cow	PRJNA1062126	SAMN39288894			CP142018
S. dysgalactiae subsp. dysgalactiae DB49998 05|CP033163|Human|Singapore|2005	S. dysgalactiae subsp. dysgalactiae DB49998 05	2005	Singapore	Human	PRJNA450511	SAMN08943320	GCA_009650235.1		CP033163
S. dysgalactiae subsp. dysgalactiae DB31752 13|CP033164|Human|Singapore|2013	S. dysgalactiae subsp. dysgalactiae DB31752 13	2013	Singapore	Human	PRJNA450511	SAMN08943321	GCA_009650255.1		CP033164
S. dysgalactiae subsp. dysgalactiae DB60705 15|CP033165|Human|Singapore|2015	S. dysgalactiae subsp. dysgalactiae DB60705 15	2015	Singapore	Human	PRJNA450511	SAMN08943322	GCA_009650275.1		CP033165
S. dysgalactiae subsp. dysgalactiae STREP97 15|CP033166|Singapore|2015	S. dysgalactiae subsp. dysgalactiae STREP97 15	2015	Singapore		PRJNA450511	SAMN08943323	GCA_009650295.1		CP033166
S. pyogenes HKU QMH11M0907901|AFRY00000000|Human|China|2011	S. pyogenes HKU QMH11M0907901	2011	China	Human	PRJNA68183	SAMN02471172	GCF_000275625.1		AFRY00000000
S. pyogenes M1 476|AP012491|Human|1994	S. pyogenes M1 476	1994		Human	PRJNA270	SAMEA1705956	GCA_000009385.1		AP012491.1
S. pyogenes MTB313|AP014572|Human|Japan|2011	S. pyogenes strain MTB313	2011	Japan	Human	PRJDB141		GCA_000349925.2		AP014572
S. pyogenes MTB314|AP014585|Human|Japan|2011	S. pyogenes strain MTB314	2011	Japan	Human	PRJDB1654	SAMD00000328	GCA_001547815.1		AP014585
S. pyogenes M3 b|AP014596|Human|Japan|1994	S. pyogenes strain M3-b	1994	Japan	Human	PRJDB1668	SAMD00000332	GCF_001547835.1		AP014596
S. pyogenes JMUB1235|AP017629|Japan|2016	S. pyogenes strain JMUB1235	2016	Japan		PRJDB1740	SAMD00000355	GCA_002355175.1		AP017629
S. pyogenes KS030|AP018337|Human|Japan|2017	S. pyogenes strain KS030	2017	Japan	Human	PRJDB5086	SAMD00057778	GCA_002355815.1		AP018337
S. pyogenes 10 85|AP019548||2010	S. pyogenes strain 10-85	2010			PRJDB5912	SAMD00084336	GCA_003609955.1		AP019548
S. pyogenes KUN 0012590|AP023389|Human|Japan|2007	S. pyogenes strain KUN-0012590	2007	Japan	Human	PRJDB4033	SAMD00034931	GCA_006740645.2		AP023389
S. pyogenes KUN 0014944|AP023390|Human|Japan|2009	S. pyogenes strain KUN-0014944	2009	Japan	Human	PRJDB10330	SAMD00238719	GCA_014192005.1		AP023390
S. pyogenes MGAS6180|CP000056|USA|1998	S. pyogenes MGAS6180	1998	USA		PRJDB10330	SAMD00238720	GCA_014192175.1		CP000056
S. pyogenes Alab49|CP003068|Human|USA|1986	S. pyogenes Alab49	1986	USA	Human	PRJNA13887	SAMN02603499	GCA_000012165.1		CP003068.1
S. pyogenes MGAS1882|CP003121|Human|USA|1960	S. pyogenes MGAS1882	1960	USA	Human	PRJNA162171	SAMN02603353	GCA_000230295.1		CP003121.1
S. pyogenes 7F7|CP007240|Human|France|2011	S. pyogenes 7F7	2011	France	Human	PRJNA66081	SAMN02603945	GCA_000250925.1		CP007240.1
S. pyogenes 1E1|CP007241|Human|France|2009	S. pyogenes 1E1	2009	France	Human	PRJNA238516	SAMN02644974	GCA_000767505.1		CP007241.1
S. pyogenes M23ND|CP008695|Human|Japan|2012	S. pyogenes M23ND	2012	Japan	Human	PRJNA238987	SAMN02649402	GCA_000772245.1		CP008695.1
S. pyogenes 5448|CP008776|Human|Canada|1994	S. pyogenes strain 5448	1994	Canada	Human	PRJNA248257	SAMN02800743	GCA_000756485.1		CP008776
S. pyogenes STAB10015|CP011068|Human|2010	S. pyogenes strain STAB10015	2010		Human	PRJNA252999	SAMN02866032	GCF_001021955.1		CP011068
S. pyogenes STAB09014|CP011069|Human|2009	S. pyogenes strain STAB09014	2009		Human	PRJNA278400	SAMN03418291	GCF_001023495.1		CP011069
S. pyogenes JRS4|CP011414|Human|1971	S. pyogenes JRS4	1971		Human	PRJNA278400	SAMN03418290	GCF_001678885.1		CP011414
S. pyogenes D471|CP011415|Human|1971	S. pyogenes strain D471	1971		Human	PRJNA283215	SAMN03610013	GCF_001014285.1		CP011415
S. pyogenes M28PF1|CP011535|Human|France|2009	S. pyogenes strain M28PF1	2009	France	Human	PRJNA283214	SAMN03610015	GCF_001014305.1		CP011535
S. pyogenes HKU488|CP012045|Human|Hong Kong|2012	S. pyogenes strain HKU488	2012	Hong Kong	Human	PRJNA284654	SAMN03733610	GCF_001020185.1		CP012045
S. pyogenes AP53|CP013672|Human|USA|1967	S. pyogenes strain AP53	1967	USA	Human	PRJNA289181	SAMN03846812	GCF_001051095.1		CP013672
S. pyogenes MGAS11027|CP013838|Human|USA|2002	S. pyogenes strain MGAS11027	2002	USA	Human	PRJNA305806	SAMN04334485	GCF_001620285.1		CP013838
S. pyogenes MGAS23530|CP013839|Human|Italy|1997	S. pyogenes strain MGAS23530	1997	Italy	Human	PRJNA167314	SAMN03792044	GCF_001635895.1	SRR2081191	CP013839
S. pyogenes MGAS27061|CP013840|Human|USA|2008	S. pyogenes strain MGAS27061	2008	USA	Human	PRJNA287028	SAMN03775331	GCF_001635935.1		CP013840
S. pyogenes FDAARGOS 149|CP014027|Human|USA|2014	S. pyogenes strain FDAARGOS 149	2014	USA	Human	PRJNA266333	SAMN03161558	GCF_001635975.1		CP014027
S. pyogenes MEW427|CP014138|Human|USA|2015	S. pyogenes strain MEW427	2015	USA	Human	PRJNA231221	SAMN03996295	GCF_001559175.1	SRR2820672,SRR2820673,SRR2820674	CP014138
S. pyogenes MEW123|CP014139|Human|USA|2012	S. pyogenes strain MEW123	2012	USA	Human	PRJNA308988	SAMN04419118	GCF_001535505.1		CP014139
S. pyogenes STAB13021|CP014278|Human|France|2013	S. pyogenes strain STAB13021	2013	France	Human	PRJNA308987	SAMN04419117	GCF_001535565.1		CP014278
S. pyogenes STAB14018|CP014542|Human|France|2014	S. pyogenes strain STAB14018	2014	France	Human	PRJNA310843	SAMN04456596	GCF_001640945.1		CP014542
S. pyogenes NS53|CP015238|Human|Australia|1990	S. pyogenes strain NS53	1990	Australia	Human	PRJNA312571	SAMN04500791	GCA_002163545.1		CP015238
S. pyogenes STAB090229|CP020027|Human|France|2009	S. pyogenes strain STAB090229	2009	France	Human	PRJNA317786	SAMN04625972	GCF_001638845.1		CP020027
S. pyogenes STAB120304|CP020082|Human|France|2012	S. pyogenes strain STAB120304	2012	France	Human	PRJNA377855	SAMN06473357	GCA_002238295.1		CP020082
S. pyogenes JS12|CP021640|Human|Israel|1997	S. pyogenes strain JS12	1997	Israel	Human	PRJNA378587	SAMN06554460	GCA_002238315.1		CP021640
S. pyogenes GURSA1|CP022206|Human|Russia|2011	S. pyogenes strain GURSA1	2011	Russia	Human	PRJNA388295	SAMN07174848	GCA_002844355.1		CP022206
S. pyogenes GUR|CP022354|Human|Russia|1938	S. pyogenes strain GUR	1938	Russia	Human	PRJNA376567	SAMN06435541	GCA_002236855.1		CP022354
S. pyogenes HarveyGAS|CP023769|Human|USA|2017	S. pyogenes strain HarveyGAS	2017	USA	Human	PRJNA376567	SAMN06434935	GCA_002236875.1		CP023769
S. pyogenes 14GA0832 DMG1800716|CP027771|Human|New Zealand|2014	S. pyogenes strain 14GA0832 strain DMG1800716	2014	New Zealand	Human	PRJNA413555	SAMN07757765	GCA_002557755.1		CP027771
S. pyogenes NGAS979|CP028140|Human|2016	S. pyogenes strain NGAS979	2016		Human	PRJNA438376	SAMN08714459	GCA_003352145.1		CP028140
S. pyogenes TJ11 001|CP028148|Human|China|2011	S. pyogenes strain TJ11-001	2011	China	Human	PRJNA434749	SAMN08569881	GCA_003203475.1		CP028148
S. pyogenes ABC020055975|CP029694|Human|2011	S. pyogenes strain ABC020055975	2011		Human	PRJNA445523	SAMN08793275	GCA_003025365.1		CP029694
S. pyogenes MGAS29409|CP031617|Human|Finland|2008	S. pyogenes strain MGAS29409	2008	Finland	Human	PRJNA473837	SAMN09284928	GCA_003698205.1		CP031617
S. pyogenes MGAS29326|CP031618|Human|Finland|2010	S. pyogenes strain MGAS29326	2010	Finland	Human	PRJNA434389	SAMN08563099	GCA_004154025.1		CP031618
S. pyogenes MGAS29284|CP031619|Human|Finland|2011	S. pyogenes strain MGAS29284	2011	Finland	Human	PRJNA434389	SAMN08563018	GCA_004154045.1		CP031619
S. pyogenes MGAS29064|CP031620|Human|Finland|2015	S. pyogenes strain MGAS29064	2015	Finland	Human	PRJNA434389	SAMN08562978	GCA_004154065.1		CP031620
S. pyogenes MGAS28746|CP031621|Human|USA|2012	S. pyogenes strain MGAS28746	2012	USA	Human	PRJNA434389	SAMN08562766	GCA_004154325.1		CP031621
S. pyogenes MGAS28686|CP031622|Human|USA|2008	S. pyogenes strain MGAS28686	2008	USA	Human	PRJNA434389	SAMN08562542	GCA_004154085.1		CP031622
S. pyogenes MGAS28669|CP031623|Human|USA|2008	S. pyogenes strain MGAS28669	2008	USA	Human	PRJNA434389	SAMN08562482	GCA_004154105.1		CP031623
S. pyogenes MGAS28650|CP031624|Human|USA|2008	S. pyogenes strain MGAS28650	2008	USA	Human	PRJNA434389	SAMN08562467	GCA_004154125.1		CP031624
S. pyogenes MGAS28533|CP031625|Human|USA|2006	S. pyogenes strain MGAS28533	2006	USA	Human	PRJNA434389	SAMN08562449	GCA_004154145.1		CP031625
S. pyogenes MGAS28386|CP031626|Human|USA|2002	S. pyogenes strain MGAS28386	2002	USA	Human	PRJNA434389	SAMN08556433	GCA_004154165.1		CP031626
S. pyogenes MGAS28360|CP031627|Human|USA|2000	S. pyogenes strain MGAS28360	2000	USA	Human	PRJNA434389	SAMN08556297	GCA_004154345.1		CP031627
S. pyogenes MGAS28330|CP031628|Human|USA|1998	S. pyogenes strain MGAS28330	1998	USA	Human	PRJNA434389	SAMN08556272	GCA_004154185.1		CP031628
S. pyogenes MGAS28278|CP031629|Human|USA|2011	S. pyogenes strain MGAS28278	2011	USA	Human	PRJNA434389	SAMN08556245	GCA_004154205.1		CP031629
S. pyogenes MGAS28271|CP031630|Human|USA|2011	S. pyogenes strain MGAS28271	2011	USA	Human	PRJNA434389	SAMN08556197	GCA_004154225.1		CP031630
S. pyogenes MGAS28191|CP031631|Human|USA|1999	S. pyogenes strain MGAS28191	1999	USA	Human	PRJNA434389	SAMN08556190	GCA_004154245.1		CP031631
S. pyogenes MGAS28078|CP031632|Human|USA|2010	S. pyogenes strain MGAS28078	2010	USA	Human	PRJNA434389	SAMN08556116	GCA_004154265.1		CP031632
S. pyogenes MGAS11115|CP031633|Human|Finland|2002	S. pyogenes strain MGAS11115	2002	Finland	Human	PRJNA434389	SAMN08556024	GCA_004154365.1		CP031633
S. pyogenes MGAS11108|CP031634|Human|Finland|2001	S. pyogenes strain MGAS11108	2001	Finland	Human	PRJNA434389	SAMN08555801	GCA_004154285.1		CP031634
S. pyogenes MGAS11052|CP031635|Human|Finland|2000	S. pyogenes strain MGAS11052	2000	Finland	Human	PRJNA434389	SAMN08555796	GCA_004154305.1		CP031635
S. pyogenes MGAS10826|CP031636|Human|Canada|2000	S. pyogenes strain MGAS10826	2000	Canada	Human	PRJNA434389	SAMN08555770	GCA_004154385.1		CP031636
S. pyogenes MGAS10786|CP031637|Human|Canada|1998	S. pyogenes strain MGAS10786	1998	Canada	Human	PRJNA434389	SAMN08555766	GCA_004154405.1		CP031637
S. pyogenes MGAS8347|CP031638|Human|Finland|1995	S. pyogenes strain MGAS8347	1995	Finland	Human	PRJNA434389	SAMN08555729	GCA_004153965.1		CP031638
S. pyogenes MGAS7914|CP031639|Human|Canada|1995	S. pyogenes strain MGAS7914	1995	Canada	Human	PRJNA434389	SAMN08555653	GCA_004153945.1		CP031639
S. pyogenes MGAS7888|CP031640|Human|Canada|1994	S. pyogenes strain MGAS7888	1994	Canada	Human	PRJNA434389	SAMN08555548	GCA_004153985.1		CP031640
S. pyogenes SP1336|CP031738|Human|Australia|2017	S. pyogenes strain SP1336	2017	Australia	Human	PRJNA434389	SAMN08555522	GCA_004154005.1		CP031738
S. pyogenes MGAS27961|CP032665|Human|USA|2005	S. pyogenes strain MGAS27961	2005	USA	Human	PRJNA486857	SAMN09867132	GCA_004193935.1		CP032665
S. pyogenes MGAS28085|CP032666|Human|USA|2009	S. pyogenes strain MGAS28085	2009	USA	Human	PRJNA434389	SAMN08555909	GCA_004010855.1		CP032666
S. pyogenes TSPY155|CP032699|Human|USA|2013	S. pyogenes strain TSPY155	2013	USA	Human	PRJNA434389	SAMN08556030	GCA_004010875.1		CP032699
S. pyogenes TSPY556|CP032700|Human|USA|2015	S. pyogenes strain TSPY556	2015	USA	Human	PRJNA494557	SAMN10172638	GCA_004123995.1		CP032700,CP032701
S. pyogenes TSPY208|CP033335|Human|USA|2014	S. pyogenes strain TSPY208	2014	USA	Human	PRJNA494557	SAMN10172691	GCA_004124015.1		CP033335
S. pyogenes TSPY165|CP033336|Human|USA|2013	S. pyogenes strain TSPY165	2013	USA	Human	PRJNA494557	SAMN10172651	GCA_004124115.1		CP033336
S. pyogenes TSPY453|CP033337|Human|USA|2014	S. pyogenes strain TSPY453	2014	USA	Human	PRJNA494557	SAMN10172669	GCA_004124135.1		CP033337
S. pyogenes M75|CP033621|Human|Australia|2011	S. pyogenes strain M75	2011	Australia	Human	PRJNA494557	SAMN10172674	GCA_004124075.1		CP033621
S. pyogenes FDAARGOS 534 Not applicable|CP033767|Human|2016	S. pyogenes strain FDAARGOS 534 strain Not applicable	2016		Human	PRJNA504701	SAMN10397505	GCA_004135875.1		CP033767
S. pyogenes FDAARGOS 514 Not applicable|CP033815|Human|2016	S. pyogenes strain FDAARGOS 514 strain Not applicable	2016		Human	PRJNA231221	SAMN10163229	GCA_003812645.1		CP033815,CP033816
S. pyogenes emm57|CP035426|Human|Fiji|2006	S. pyogenes strain emm57	2006	Fiji	Human	PRJNA231221	SAMN10163208	GCA_003812725.1		CP035426
S. pyogenes emm74|CP035427|Human|New Zealand|2014	S. pyogenes strain emm74	2014	New Zealand	Human	PRJNA454341	SAMN10793328	GCA_005160445.1		CP035427
S. pyogenes emmSTG866|CP035428|Human|Kenya|2005	S. pyogenes strain emmSTG866.1	2005	Kenya	Human	PRJNA454341	SAMN10793327	GCA_005160565.1		CP035428
S. pyogenes emmNA|CP035429|Human|Australia|1999	S. pyogenes strain emmNA	1999	Australia	Human	PRJNA454341	SAMN10793326	GCA_005160785.1		CP035429
S. pyogenes emm55|CP035430|Human|Australia|2005	S. pyogenes strain emm55	2005	Australia	Human	PRJNA454341	SAMN10793325	GCA_005163385.1		CP035430
S. pyogenes emm105|CP035431|Human|Fiji|2006	S. pyogenes strain emm105	2006	Fiji	Human	PRJNA454341	SAMN10793324	GCA_005160925.1		CP035431
S. pyogenes emm11|CP035432|Human|New Zealand|2011	S. pyogenes strain emm11	2011	New Zealand	Human	PRJNA454341	SAMN10793323	GCA_005161125.1		CP035432
S. pyogenes emm65|CP035433|Human|Kenya|1998	S. pyogenes strain emm65	1998	Kenya	Human	PRJNA454341	SAMN10793322	GCA_005163565.1		CP035433
S. pyogenes emm75|CP035434|Human|Australia|1991	S. pyogenes strain emm75.1	1991	Australia	Human	PRJNA454341	SAMN10793321	GCA_005163705.1		CP035434
S. pyogenes emm64.3|CP035435|Human|Brazil|2003	S. pyogenes strain emm64.3	2003	Brazil	Human	PRJNA454341	SAMN10793320	GCA_005163865.1		CP035435
S. pyogenes emm894|CP035436|Human|Fiji|2006	S. pyogenes strain emm89.14	2006	Fiji	Human	PRJNA454341	SAMN10793319	GCA_005161325.1		CP035436
S. pyogenes emm78.3|CP035437|Human|New Zealand|2002	S. pyogenes strain emm78.3	2002	New Zealand	Human	PRJNA454341	SAMN10793318	GCA_005164025.1		CP035437
S. pyogenes emm77|CP035439|Human|Australia|2005	S. pyogenes strain emm77	2005	Australia	Human	PRJNA454341	SAMN10793317	GCA_005161465.1		CP035439
S. pyogenes emm124|CP035440|Human|Australia|1997	S. pyogenes strain emm124	1997	Australia	Human	PRJNA454341	SAMN10793315	GCA_005164305.1		CP035440
S. pyogenes emm25|CP035442|Human|Fiji|2006	S. pyogenes strain emm25	2006	Fiji	Human	PRJNA454341	SAMN10793314	GCA_005161825.1		CP035442
S. pyogenes emm58|CP035443|Human|Australia|1995	S. pyogenes strain emm58	1995	Australia	Human	PRJNA454341	SAMN10793312	GCA_005164705.1		CP035443
S. pyogenes emm90.5|CP035444|Human|New Zealand|2014	S. pyogenes strain emm90.5	2014	New Zealand	Human	PRJNA454341	SAMN10793311	GCA_005161985.1		CP035444
S. pyogenes emm92|CP035445|Human|Fiji|2006	S. pyogenes strain emm92	2006	Fiji	Human	PRJNA454341	SAMN10793310	GCA_005164885.1		CP035445
S. pyogenes emm68.2|CP035446|Human|Brazil|2004	S. pyogenes strain emm68.2	2004	Brazil	Human	PRJNA454341	SAMN10793309	GCA_005165045.1		CP035446
S. pyogenes emm97|CP035447|Human|Kenya|2007	S. pyogenes strain emm97.1	2007	Kenya	Human	PRJNA454341	SAMN10793308	GCA_005222545.1		CP035447
S. pyogenes emm70|CP035448|Human|Fiji|2006	S. pyogenes strain emm70	2006	Fiji	Human	PRJNA454341	SAMN10793307	GCA_005162245.1		CP035448
S. pyogenes emm56|CP035449|Human|Australia|2005	S. pyogenes strain emm56	2005	Australia	Human	PRJNA454341	SAMN10793306	GCA_005162565.1		CP035449
S. pyogenes emm93.4|CP035450|Human|Fiji|2006	S. pyogenes strain emm93.4	2006	Fiji	Human	PRJNA454341	SAMN10793305	GCA_005162405.1		CP035450
S. pyogenes emm230|CP035451|Human|Australia|2005	S. pyogenes strain emm230	2005	Australia	Human	PRJNA454341	SAMN10793304	GCA_005162725.1		CP035451
S. pyogenes emm123|CP035452|Human|Fiji|2006	S. pyogenes strain emm123	2006	Fiji	Human	PRJNA454341	SAMN10793303	GCA_005162865.1		CP035452
S. pyogenes emm100|CP035453|Human|Fiji|2006	S. pyogenes strain emm100	2006	Fiji	Human	PRJNA454341	SAMN10793302	GCA_005163085.1		CP035453
S. pyogenes emm54|CP035454|Human|Australia|1994	S. pyogenes strain emm54	1994	Australia	Human	PRJNA454341	SAMN10793301	GCA_005165265.1		CP035454
S. pyogenes emm197|CP035455|Human|New Zealand|2013	S. pyogenes strain emm197	2013	New Zealand	Human	PRJNA454341	SAMN10793300	GCA_005163245.1		CP035455
S. pyogenes STAB09023|CP036530|Human|France|2009	S. pyogenes strain STAB09023	2009	France	Human	PRJNA454341	SAMN10793299	GCA_005165385.1		CP036530
S. pyogenes STAB10048|CP036531|Human|France|2010	S. pyogenes strain STAB10048	2010	France	Human	PRJNA524538	SAMN11029189	GCA_009738475.1		CP036531
S. pyogenes 37 97|CP041408|Human|Brazil|1997	S. pyogenes strain 37-97	1997	Brazil	Human	PRJNA524780	SAMN11032819	GCA_009738495.1		CP041408
S. pyogenes ST62|CP041615|Human|Brazil|1997	S. pyogenes strain ST62	1997	Brazil	Human	PRJNA553828	SAMN12251806	GCA_014218015.1		CP041615
S. pyogenes MGAS2221|CP043530|Human|Australia|1988	S. pyogenes strain MGAS2221	1988	Australia	Human	PRJNA553829	SAMN12251807	GCA_014218035.1		CP043530
S. pyogenes AUSMDU00010539|CP045930|Human|Australia|2013	S. pyogenes strain AUSMDU00010539	2013	Australia	Human	PRJNA562873	SAMN12657656	GCA_012572265.1		CP045930
S. pyogenes TSPY1687|CP049187|Human|USA|2018	S. pyogenes strain TSPY1687	2018	USA	Human	PRJNA556438	SAMN13191653	GCA_009664495.1	SRS5709774	CP049187
S. pyogenes TSPY806|CP049685|Human|USA|2016	S. pyogenes strain TSPY806	2016	USA	Human	PRJNA608028	SAMN14162572	GCA_018140985.1		CP049685
S. pyogenes TSPY637|CP049686|Human|USA|2015	S. pyogenes strain TSPY637	2015	USA	Human	PRJNA609136	SAMN14235221	GCA_019342845.1		CP049686
S. pyogenes TSPY515|CP049687|Human|USA|2014	S. pyogenes strain TSPY515	2014	USA	Human	PRJNA609136	SAMN14235203	GCA_019342865.1		CP049687
S. pyogenes ABC245|CP049688|Human|USA|2006	S. pyogenes strain ABC245	2006	USA	Human	PRJNA609136	SAMN14235194	GCA_019342885.1		CP049688
S. pyogenes ABC221|CP049689|Human|USA|2006	S. pyogenes strain ABC221	2006	USA	Human	PRJNA609136	SAMN14234637	GCA_019342905.1		CP049689
S. pyogenes ABC208|CP049690|Human|USA|2005	S. pyogenes strain ABC208	2005	USA	Human	PRJNA609136	SAMN14234614	GCA_019342925.1		CP049690
S. pyogenes ABC199|CP049691|Human|USA|2005	S. pyogenes strain ABC199	2005	USA	Human	PRJNA609136	SAMN14234602	GCA_019342945.1		CP049691
S. pyogenes ABC157|CP049692|Human|USA|2004	S. pyogenes strain ABC157	2004	USA	Human	PRJNA609136	SAMN14234593	GCA_019342965.1		CP049692
S. pyogenes ABC155|CP049693|Human|USA|2004	S. pyogenes strain ABC155	2004	USA	Human	PRJNA609136	SAMN14234553	GCA_019342985.1		CP049693
S. pyogenes ABC122|CP049694|Human|USA|2003	S. pyogenes strain ABC122	2003	USA	Human	PRJNA609136	SAMN14234551	GCA_019343005.1		CP049694
S. pyogenes ABC76|CP049695|Human|USA|2000	S. pyogenes strain ABC76	2000	USA	Human	PRJNA609136	SAMN14234519	GCA_019343025.1		CP049695
S. pyogenes ABC25|CP049696|Human|USA|1998	S. pyogenes strain ABC25	1998	USA	Human	PRJNA609136	SAMN14234475	GCA_019343045.1		CP049696
S. pyogenes ABC3|CP049697|Human|USA|1997	S. pyogenes strain ABC3	1997	USA	Human	PRJNA609136	SAMN14234425	GCA_019343065.1		CP049697
S. pyogenes 1040|CP049799|Human|India|2008	S. pyogenes strain 1040	2008	India	Human	PRJNA609136	SAMN14234404	GCA_019343085.1		CP049799
S. pyogenes 1043|CP049800|Human|India|2008	S. pyogenes strain 1043	2008	India	Human	PRJNA609838	SAMN14260617	GCA_011290565.1		CP049800
S. pyogenes 4063 05|CP051138|Human|USA|2005	S. pyogenes strain 4063-05	2005	USA	Human	PRJNA609843	SAMN14260634	GCA_011290585.1		CP051138
S. pyogenes TSPY767|CP055246|Human|USA|2015	S. pyogenes strain TSPY767	2015	USA	Human	PRJNA623467	SAMN14547667	GCA_013306985.1		CP055246
S. pyogenes SP1451|CP060265|Human|Australia|2019	S. pyogenes SP1451	2019	Australia	Human	PRJNA609136	SAMN14235217	GCA_019448315.1		CP060265
S. pyogenes SP1450|CP060266|Human|Australia|2019	S. pyogenes SP1450	2019	Australia	Human	PRJNA656382	SAMN15783177			CP060266
S. pyogenes SP1448|CP060267|Human|Australia|2019	S. pyogenes SP1448	2019	Australia	Human	PRJNA656382	SAMN15783176			CP060267
S. pyogenes SP1426|CP060268|Human|Australia|2019	S. pyogenes SP1426	2019	Australia	Human	PRJNA656382	SAMN15783175			CP060268
S. pyogenes SP1380|CP060269|Human|Australia|2019	S. pyogenes SP1380	2019	Australia	Human	PRJNA656382	SAMN15783174			CP060269
S. pyogenes SP1384|CP060270|Human|Australia|2019	S. pyogenes SP1384	2019	Australia	Human	PRJNA656382	SAMN15783172			CP060270
S. pyogenes TSPY141|CP060638|Human|USA|2013	S. pyogenes strain TSPY141	2013	USA	Human	PRJNA656382	SAMN15783173			CP060638
S. pyogenes TSPY153|CP060639|Human|USA|2013	S. pyogenes strain TSPY153	2013	USA	Human	PRJNA657283	SAMN15824172	GCA_020826915.1		CP060639
S. pyogenes TSPY764|CP060640|Human|USA|2015	S. pyogenes strain TSPY764	2015	USA	Human	PRJNA657283	SAMN15824171	GCA_020826935.1		CP060640
S. pyogenes TSPY210|CP060641|Human|USA|2014	S. pyogenes strain TSPY210	2014	USA	Human	PRJNA657283	SAMN15824170	GCA_020826955.1		CP060641
S. pyogenes TSPY1312|CP060642|Human|USA|2017	S. pyogenes strain TSPY1312	2017	USA	Human	PRJNA657283	SAMN15824169	GCA_020826975.1		CP060642
S. pyogenes TSPY416|CP060643|Human|USA|2014	S. pyogenes strain TSPY416	2014	USA	Human	PRJNA657283	SAMN15824167	GCA_020826995.1		CP060643
S. pyogenes TSPY1309|CP060644|Human|USA|2017	S. pyogenes strain TSPY1309	2017	USA	Human	PRJNA657283	SAMN15824166	GCA_020827015.1		CP060644
S. pyogenes TSPY1349|CP060645|Human|USA|2017	S. pyogenes strain TSPY1349	2017	USA	Human	PRJNA657283	SAMN15824165	GCA_020827035.1		CP060645
S. pyogenes TSPY1026|CP060646|Human|USA|2016	S. pyogenes strain TSPY1026	2016	USA	Human	PRJNA657283	SAMN15824164	GCA_020827055.1		CP060646
S. pyogenes TSPY136|CP060647|Human|USA|2013	S. pyogenes strain TSPY136	2013	USA	Human	PRJNA657283	SAMN15824163	GCA_020827075.1		CP060647
S. pyogenes TSPY383|CP060648|Human|USA|2014	S. pyogenes strain TSPY383	2014	USA	Human	PRJNA657283	SAMN15824162	GCA_020827095.1		CP060648
S. pyogenes TSPY270|CP060649|Human|USA|2014	S. pyogenes strain TSPY270	2014	USA	Human	PRJNA657283	SAMN15824161	GCA_020827115.1		CP060649
S. pyogenes emm9ST603|CP065927|Human|Australia|2020	S. pyogenes strain emm9ST603	2020	Australia	Human	PRJNA657283	SAMN15824160	GCA_020827135.1		CP065927
S. pyogenes MGAS270|CP066541|Human|USA|1986	S. pyogenes MGAS270	1986	USA	Human	PRJNA684347	SAMN17054563	GCA_016126835.1		CP066541
S. pyogenes iGAS426|CP067008|Human|United Kingdom|2015	S. pyogenes strain iGAS426	2015	United Kingdom	Human	PRJNA494557	SAMN17127784	GCA_023278205.1		CP067008
S. pyogenes iGAS391|CP067009|Human|United Kingdom|2019	S. pyogenes strain iGAS391	2019	United Kingdom	Human	PRJNA685009	SAMN17141635	GCA_016549335.1		CP067009
S. pyogenes iGAS376|CP067010|Human|United Kingdom|2018	S. pyogenes strain iGAS376	2018	United Kingdom	Human	PRJNA685009	SAMN17141634	GCA_016549375.1		CP067010
S. pyogenes M11318|CP070994|Human|Australia|2018	S. pyogenes strain M11318	2018	Australia	Human	PRJNA685009	SAMN17141633	GCA_016549355.1		CP070994
S. pyogenes M08500|CP072112|Human|Australia|2020	S. pyogenes strain M08500	2020	Australia	Human	PRJNA684347	SAMN18034722	GCA_017132795.1		CP072112
S. pyogenes SHZ 1|CP072523|Human|China|2018	S. pyogenes SHZ-1	2018	China	Human	PRJNA684347	SAMN18435893	GCA_017638465.1		CP072523
S. pyogenes 21SPY7071|CP097251|Human|China|2021	S. pyogenes 21SPY7071	2021	China	Human	PRJNA718134	SAMN18523098	GCA_022494495.1		CP097251
S. pyogenes 1095|CP116457|India|2008	S. pyogenes 1095	2008	India		PRJNA835576	SAMN28104815	GCA_023380045.1		CP116457
S. pyogenes 1039|CP119597|Human|India|2008	S. pyogenes 1039	2008	India	Human	PRJNA925705	SAMN32807490			CP119597
S. pyogenes 1133|CP119599|Human|India|2008	S. pyogenes 1133	2008	India	Human	PRJNA942480	SAMN33693461			CP119599
S. pyogenes 1004|CP119678|Human|India|2008	S. pyogenes 1004	2008	India	Human	PRJNA943128	SAMN33709030			CP119678
S. pyogenes CQMU CQ01|CP141675|Human|China|2023	S. pyogenes CQMU CQ01	2023	China	Human	PRJNA943101	SAMN33707422			CP141675,CP141676
S. pyogenes 11RS100|CP142349|Human|USA|1942	S. pyogenes 11RS100	1942	USA	Human	PRJNA1056447	SAMN39098617			CP142349
S. pyogenes SS1445|CP142350|Human|Brazil|1997	S. pyogenes SS1445	1997	Brazil	Human	PRJNA1049858	SAMN38843092			CP142350
S. pyogenes SS1366|CP142351|Human|USA|1995	S. pyogenes SS1366	1995	USA	Human	PRJNA1049858	SAMN38843091			CP142351
S. pyogenes 2907 97|CP142352|Human|Brazil|1997	S. pyogenes 2907-97	1997	Brazil	Human	PRJNA1049858	SAMN38843090			CP142352
S. pyogenes D641|CP142353|Human|Trinidad and Tobago|1972	S. pyogenes D641	1972	Trinidad and Tobago	Human	PRJNA1049858	SAMN38843089			CP142353
S. pyogenes 6745 99|CP142354|Human|Brazil|1999	S. pyogenes 6745-99	1999	Brazil	Human	PRJNA1049858	SAMN38843088			CP142354
S. pyogenes A946|CP142355|Human|Trinidad and Tobago|1971	S. pyogenes A946	1971	Trinidad and Tobago	Human	PRJNA1049858	SAMN38843087			CP142355
S. pyogenes CT95 157|CP142356|Human|USA|1995	S. pyogenes CT95-157	1995	USA	Human	PRJNA1049858	SAMN38843086			CP142356
S. pyogenes AW 534|CP142357|Human|Ethiopia|1990	S. pyogenes AW-534	1990	Ethiopia	Human	PRJNA1049858	SAMN38843085			CP142357
S. pyogenes 6702 99|CP142358|Human|USA|1999	S. pyogenes 6702-99	1999	USA	Human	PRJNA1049858	SAMN38843084			CP142358
S. pyogenes NCTC8198|LN831034|Human|United Kingdom|1950	S. pyogenes strain NCTC8198	1950	United Kingdom	Human	PRJNA1049858	SAMN38843083			LN831034
S. pyogenes S119|LR031521|Human|France|2008	S. pyogenes strain S119	2008	France	Human	PRJEB6403	SAMEA2479569	GCA_002055535.1		LR031521
S. pyogenes 5448|LR130236|Human|Canada|1994	S. pyogenes strain 5448	1994	Canada	Human	PRJEB27939	SAMEA4805863	GCA_900608505.1		LR130236
S. pyogenes SP444|LR130237|Human|Australia|2008	S. pyogenes strain SP444	2008	Australia	Human	PRJEB29800	SAMEA5096233	GCA_900619585.1		LR130237
S. pyogenes HKU419|LR130238|Human|China|2012	S. pyogenes strain HKU419	2012	China	Human	PRJEB29800	SAMEA5096234	GCA_900619595.1		LR130238
S. pyogenes PS003|LR130239|Human|Australia|2010	S. pyogenes strain PS003	2010	Australia	Human	PRJEB29800	SAMEA5096235	GCA_900619605.1		LR130239
S. pyogenes PS006|LR130240|Human|Australia|2010	S. pyogenes strain PS006	2010	Australia	Human	PRJEB29800	SAMEA5096236	GCA_900619615.1		LR130240
S. pyogenes NCTC12060|LR134272|United Kingdom|1975	S. pyogenes strain NCTC12060	1975	United Kingdom		PRJEB29800	SAMEA5096237	GCA_900619625.1		LR134272
S. pyogenes NCTC8232|LR134284|Human|United Kingdom|1934	S. pyogenes strain NCTC8232	1934	United Kingdom	Human	PRJEB6403	SAMEA3542448	GCA_900636425.1		LR134284
S. pyogenes NCTC8302|LR134314|Human|USA|1918	S. pyogenes strain NCTC8302	1918	USA	Human	PRJEB6403	SAMEA3632070	GCA_900636485.1		LR134314
S. pyogenes NCTC12066|LS483322|United Kingdom|1979	S. pyogenes strain NCTC12066	1979	United Kingdom		PRJEB6403	SAMEA3729937	GCA_900636725.1		LS483322
S. pyogenes NCTC12069|LS483327|United Kingdom|1981	S. pyogenes strain NCTC12069	1981	United Kingdom		PRJEB6403	SAMEA3542449	GCA_900474775.1		LS483327
S. pyogenes NCTC8328|LS483330|Human|1932	S. pyogenes strain NCTC8328	1932		Human	PRJEB6403	SAMEA3542450	GCA_900474835.1		LS483330
S. pyogenes NCTC8231|LS483345||1927	S. pyogenes strain NCTC8231	1927			PRJEB6403	SAMEA3572419	GCA_900474855.1		LS483345
S. pyogenes NCTC8324|LS483347|Human|United Kingdom|1932	S. pyogenes strain NCTC8324	1932	United Kingdom	Human	PRJEB6403	SAMEA3572417	GCA_900474965.1		LS483347
S. pyogenes NCTC8326|LS483357|United Kingdom|1950	S. pyogenes strain NCTC8326	1950	United Kingdom		PRJEB6403	SAMEA3632058	GCA_900475085.1		LS483357
S. pyogenes NCTC10880|LS483394|Human|Netherlands|1966	S. pyogenes strain NCTC10880	1966	Netherlands	Human	PRJEB6403	SAMEA3614262	GCA_900475115.1		LS483394
S. pyogenes NCTC13744|LS483407|Human|United Kingdom|2013	S. pyogenes strain NCTC13744	2013	United Kingdom	Human	PRJEB6403	SAMEA3662931	GCA_900475565.1		LS483407
S. pyogenes NCTC13736|LS483414|Human|United Kingdom|2015	S. pyogenes strain NCTC13736	2015	United Kingdom	Human	PRJEB6403	SAMEA3879490	GCA_900475705.1		LS483414
S. pyogenes strain NCTC13737|LS483425|Human|United Kingdom|2012	S. pyogenes strain NCTC13737	2012	United Kingdom	Human	PRJEB6403	SAMEA4017720	GCA_900475875.1		LS483425
S. pyogenes Manfredo|GCA 000009385|Human|USA|1950	S. pyogenes str. Manfredo	1950	USA	Human	PRJNA13887	SAMN02603499	GCA_000012165.1		CP000056
S. equi subsp. zooepidemicus CY|CP006770.1|Pig|China|1998	S. equi subsp. zooepidemicus CY	1998	China	Pig	PRJNA221123	SAMN02997653	GCA_000696505.1		CP006770.1
S. equi subsp. zooepidemicus OH-71905|CP046040|Pig|USA|2019	S. equi subsp. zooepidemicus strain OH-71905	2019	USA	Pig	PRJNA588803	SAMN13257491	GCA_009676645.1		CP046040
S. equi subsp. zooepidemicus AZ-45470|CP046041|Pig|USA|2019	S. equi subsp. zooepidemicus strain AZ-45470	2019	USA	Pig	PRJNA588803	SAMN13257493	GCA_009676725.1		CP046041
S. equi subsp. zooepidemicus TN-714097|CP046042|Pig|USA|2019	S. equi subsp. zooepidemicus strain TN-714097	2019	USA	Pig	PRJNA588803	SAMN13257910	GCA_009676685.1		CP046042
S. equi subsp. zooepidemicus SEZ13|CP065054|Horse|USA|2017	S. equi subsp. zooepidemicus strain SEZ13	2017	USA	Horse	PRJNA673199	SAMN16565168	GCA_015689395.1		CP065054,CP065055
S. equi subsp. zooepidemicus SEZ14|CP065056|Horse|USA|2017	S. equi subsp. zooepidemicus strain SEZ14	2017	USA	Horse	PRJNA673199	SAMN16565169	GCA_015689415.1		CP065056,CP065057
S. equi subsp. zooepidemicus SEZ18|CP065058|Horse|USA|2017	S. equi subsp. zooepidemicus strain SEZ18	2017	USA	Horse	PRJNA673199	SAMN16565170	GCA_015689355.1		CP065058
S. equi subsp. zooepidemicus SEZ25|CP065059|Horse|USA|2017	S. equi subsp. zooepidemicus strain SEZ25	2017	USA	Horse	PRJNA673199	SAMN16565171	GCA_015689375.1		CP065059
S. equi subsp. zooepidemicus SEZ28|CP065060|Horse|USA|2017	S. equi subsp. zooepidemicus strain SEZ28	2017	USA	Horse	PRJNA673199	SAMN16565172	GCA_015689435.1		CP065060
S. equi subsp. zooepidemicus SEZ33|CP065061|Horse|USA|2017	S. equi subsp. zooepidemicus strain SEZ33	2017	USA	Horse	PRJNA673199	SAMN16565173	GCA_015689455.1		CP065061
S. equi subsp. zooepidemicus SEZ36|CP065190|Horse|USA|2018	S. equi subsp. zooepidemicus strain SEZ36	2018	USA	Horse	PRJNA673199	SAMN16565174	GCA_015767535.1		CP065190
S. equi subsp. zooepidemicus SEZ46|CP065191|Horse|USA|2018	S. equi subsp. zooepidemicus strain SEZ46	2018	USA	Horse	PRJNA673199	SAMN16565175	GCA_015767555.1		CP065191
S. equi subsp. zooepidemicus IN-6992|CP073275|Pig|USA|2021	S. equi subsp. zooepidemicus strain IN-6992	2021	USA	Pig	PRJNA588803	SAMN18752700	GCA_018140535.1		CP073275
S. equi subsp. zooepidemicus SEZ 14-145|CP077959|Horse|USA|2014	S. equi subsp. zooepidemicus strain SEZ 14-145	2014	USA	Horse	PRJNA736470	SAMN19647685	GCA_021029665.1		CP077959
S. equi subsp. zooepidemicus SEZ 18-036|CP078012|Horse|USA|2018	S. equi subsp. zooepidemicus strain SEZ 18-036	2018	USA	Horse	PRJNA736470	SAMN19647690	GCA_021029685.1		CP078012
S. equi subsp. zooepidemicus B630793|CP080959|Human|Denmark|2021	S. equi subsp. zooepidemicus strain B630793	2021	Denmark	Human	PRJNA753239	SAMN20691904	GCA_019645895.1		CP080959
S. equi subsp. zooepidemicus BJ-1|CP129527|China|2019	S. equi subsp. zooepidemicus BJ-1	2019	China		PRJNA991107	SAMN36288745			CP129527
S. equi subsp. zooepidemicus ZHZ211|CP133950|Horse|China|2019	S. equi subsp. zooepidemicus ZHZ211	2019	China	Horse	PRJNA1012558	SAMN37264171			CP133950
S. equi subsp. zooepidemicus JMC111|CP133951|Horse|China|2019	S. equi subsp. zooepidemicus JMC111	2019	China	Horse	PRJNA1012558	SAMN37264172			CP133951
S. equi subsp. zooepidemicus HT321|CP133952|Donkey|China|2019	S. equi subsp. zooepidemicus HT321	2019	China	Donkey	PRJNA1012558	SAMN37264173			CP133952
S. equi subsp. zooepidemicus NCTC4675|LR594033|Cow|United Kingdom|1935	S. equi subsp. zooepidemicus strain NCTC4675	1935	United Kingdom	Cow	PRJEB6403	SAMEA3572439	GCA_901542385.1		LR594033
S. equi subsp. zooepidemicus NCTC7022|LS483325|United Kingdom|1945	S. equi subsp. zooepidemicus strain NCTC7022	1945	United Kingdom		PRJEB6403	SAMEA3542438	GCA_900474805.1		LS483325
S. equi subsp. zooepidemicus NCTC12090|LS483328|Human|United Kingdom|1987	S. equi subsp. zooepidemicus strain NCTC12090	1987	United Kingdom	Human	PRJEB6403	SAMEA3542451	GCA_900474875.1		LS483328
S. equi subsp. zooepidemicus NCTC11606|LS483354|Human|United Kingdom|1983	S. equi subsp. zooepidemicus strain NCTC11606	1983	United Kingdom	Human	PRJEB6403	SAMEA3597586	GCA_900475125.1		LS483354
S. equi subsp. zooepidemicus NCTC11824|LS483380|Human|United Kingdom|1980	S. equi subsp. zooepidemicus strain NCTC11824	1980	United Kingdom	Human	PRJEB6403	SAMEA3662932	GCA_900475435.1		LS483380
