# Supplementary material for: Genome analysis of Streptococcus spp. isolates from animals in pre-antibiotic era with respect to antibiotic susceptibility and virulence gene profiles
Source: Vet Res. 2024 Apr 15;55:51. doi: 10.1186/s13567-024-01302-0 (PMC11017511; doi:10.1186/s13567-024-01302-0)
Supplement: Supplementary file 2 — Additional file 2. Genome characteristics and the de novo assembly results for the 50 Streptococcus spp. sequenced in this study. [file 13567_2024_1302_MOESM2_ESM.xlsx]

## Sheet: Sheet1
	Additional file 2 Genome characteristics and the de novo assembly results for the 50 Streptococcus spp. sequenced in this study.
	Species	Total number of contigs	Largest contig	Total contigs	Average short read coverage	N50	CDS	rRNA	tRNA	%GC
			(bp)	(bp)
	S. agalactiae
	16	142	119812	2135338	50.1	40203	2190	5	50	35.3
	39	93	113189	2156185	153.591	40507	2186	5	49	35.4
	S101	32	405949	2123513	96.961	117779	2132	4	46	35.5
	S102	88	104685	2141447	145.021	50604	2199	4	46	35.4
	S104	32	338269	2124763	133.687	143359	2132	4	46	35.3
	G2	118	128730	2216432	103.715	34240	2300	5	45	35.3
	G19	134	73175	2149938	102.778	32972	2219	5	46	35.3
	G42	111	84833	2095869	89.18	35584	2142	4	47	35.3
	090R	14	762348	2047651	102.798	701103	2050	5	47	35.3
	B1006	119	76178	2097319	96.973	34239	2148	5	44	35.3
	H36B	20	626265	2101344	126.694	260408	2080	5	46	35.3
	N49	85	145311	2195330	99.948	63835	2283	6	49	35.3
	B2142	39	362258	2053381	65.977	144872	2063	5	48	35.4
	B2151	29	334908	2055889	51.695	155541	2068	5	48	35.4
	Average	75.4286	262565	2.12103e+06	101.366	132518	2156.57	4.78571	46.9286	35.3429
	S. dysgalactiae
	18	83	224214	2020877	169.72	61780	2072	5	45	39.4
	19	87	222267	2126128	124.928	66263	2172	5	44	39.4
	21	65	210485	2021148	191.575	67495	2105	5	49	39.3
	29	155	120065	2118688	48.727	52501	2208	5	49	39.4
	30	167	171236	2174623	53.389	44800	2343	5	51	39.4
	34	66	266763	2143968	54.642	83838	2089	5	47	39.5
	36	81	226646	2128589	152.068	64956	2245	4	45	39.2
	41	90	184536	2123388	140.264	63168	2249	5	47	39
	43	49	239414	2032128	151.321	106157	2093	5	42	39.2
	45	91	184004	2124978	118.959	63168	2250	5	47	39
	46	60	170316	1997034	187.09	67424	2062	5	48	39.2
	B2198	53	239415	2031766	130.629	102247	2090	5	41	39.2
	B2200	54	239415	2032718	137.862	106064	2088	5	41	39.2
	B2263	230	237686	2034278	68.974	89245	2244	5	48	39.3
	B2273	91	239415	2028723	105.82	66369	2105	5	47	39.2
	Average	94.8	211725	2.07594e+06	122.398	73698.3	2161	4.93333	46.0667	39.26
	S. uberis
	17	21	535989	1957446	126.556	507744	1950	5	52	36.5
	2139	27	1034038	1981689	121.684	1034038	2021	5	52	36.5
	2141	32	314825	1912219	72.433	176004	1925	6	52	36.4
	2254	33	1024239	1952312	89.219	1024239	1953	5	54	36.3
	2258	51	403368	1999202	40.834	251239	2023	5	54	36.2
	B2165	31	459852	2026859	117.916	169319	2008	6	50	36.3
	U84	34	261842	1941357	132.451	170283	1898	4	47	36.5
	B2160	12	645393	1933061	97.969	501500	1940	5	45	36.5
	Average	30.125	584943	1.96302e+06	99.8828	479296	1964.75	5.125	50.75	36.4
	S. pyogenes
	5	42	285518	1844002	63.569	110631	1882	5	45	38.3
	6	50	293051	1797872	63.317	213903	1784	5	45	38.4
	7	24	263696	1722382	52.095	220784	1707	5	47	38.4
	9	53	220830	1797631	60.82	132794	1833	5	42	38.4
	12	38	236373	1782993	65.781	85312	1788	3	30	38.4
	14	48	225612	1761951	62.826	162698	1784	3	31	38.3
	15	16	793371	1786812	109.653	286661	1784	3	31	38.4
	Average	38.7143	331207	1.78481e+06	68.2944	173255	1794.57	4.14286	38.7143	38.3714
	S. equi sub.zooepidemicus
	24	74	191501	2227197	125.885	66410	2339	5	47	41.3
	37	51	182979	2170573	145.725	110090	2254	5	45	41.4
	38	63	258167	2192009	136.338	75434	2317	5	45	41.4
	40	60	224709	2112187	91.018	85549	2294	4	45	41.6
	Average	62	214339	2.17549e+06	124.742	84370.8	2301	4.75	45.5	41.425
	S. oralis
	11	74	192693	1988162	73.412	85087	1976	5	48	40.9
	S. pseudoporcinus
	28	63	211447	1992537	85.26	80755	2000	5	49	37.3
