# Supplementary material for: Genome analysis of Streptococcus spp. isolates from animals in pre-antibiotic era with respect to antibiotic susceptibility and virulence gene profiles
Source: Vet Res. 2024 Apr 15;55:51. doi: 10.1186/s13567-024-01302-0 (PMC11017511; doi:10.1186/s13567-024-01302-0)
Supplement: Supplementary file 3 — Additional file 3. The MLST results of the Streptococcus spp. isolates with the novel STs. [file 13567_2024_1302_MOESM3_ESM.xlsx]

## Sheet: S. agalactiae
Strain name : N49		ST:2225
Locus	Identity	Coverage	Alignment Length	Allele Length	Gaps	Allele
adhP	100	100	498	498	0	adhP_1
atr	100	100	501	501	0	atr_2
glcK	100	100	459	459	0	glcK_2
glnA	100	100	498	498	0	glnA_217*
pheS	100	100	501	501	0	pheS_1
sdhA	100	100	519	519	0	sdhA_1
tkt	100	100	480	480	0	tkt_2
* Novel allele

## Sheet: S. dysgalactiae
S. dysgalactiae
Strain: 34	ST: 723
Locus	Identity	Coverage	Alignment Length	Allele Length	Gaps	Allele
atoB	100	100	434	434	0	atoB_33
gki	100	100	498	498	0	gki_30
gtr	100	100	450	450	0	gtr_13
murI	100	100	438	438	0	murI_6
mutS	100	100	405	405	0	mutS_30
recP	100	100	459	459	0	recP_12
xpt	100	100	450	450	0	xpt_48

## Sheet: S.uberis
S.uberis
Strain: 2141	ST: 1818								Strain: B2139	ST:1817
Locus	Identity	Coverage	Alignment Length	Allele Length	Gaps	Allele			Locus	Identity	Coverage	Alignment Length	Allele Length	Gaps	Allele
arcC	100	100	419	419	0	arcC_3			arcC	100	100	419	419	0	arcC_1
ddl	100	100	357	357	0	ddl_2			ddl	100	100	357	357	0	ddl_37
gki	100	100	454	454	0	gki_6			gki	100	100	454	454	0	gki_2
recP	100	100	372	372	0	recP_2			recP	100	100	372	372	0	recP_2
tdk	100	100	500	500	0	tdk_5			tdk	100	100	500	500	0	tdk_17
tpi	100	100	373	373	0	tpi_1			tpi	100	100	373	373	0	tpi_10
yqiL	100	100	439	439	0	yqiL_3			yqiL	100	100	439	439	0	yqiL_6
									Strain: B2254, B2258		ST:1815
									Locus	Identity	Coverage	Alignment Length	Allele Length	Gaps	Allele
Strain:B2160	ST: 1802								arcC	100	100	419	419	0	arcC_25
Locus	Identity	Coverage	Alignment Length	Allele Length	Gaps	Allele			ddl	100	100	357	357	0	ddl_1
arcC	99.7613	100	419	419	0	arcC_109*			gki	100	100	454	454	0	gki_4
ddl	100	100	357	357	0	ddl_2			recP	100	100	372	372	0	recP_3
gki	100	100	454	454	0	gki_6			tdk	100	100	500	500	0	tdk_13
recP	100	100	372	372	0	recP_10			tpi	100	100	373	373	0	tpi_1
tdk	100	100	500	500	0	tdk_22			yqiL	100	100	439	439	0	yqiL_3
tpi	100	100	373	373	0	tpi_10
yqiL	100	100	439	439	0	yqiL_15
									Strain: B2165	ST: 1801
									Locus	Identity	Coverage	Alignment Length	Allele Length	Gaps	Allele
Strain: U84	ST: 1804								arcC	100	100	419	419	0	arcC_3
Locus	Identity	Coverage	Alignment Length	Allele Length	Gaps	Allele			ddl	100	100	357	357	0	ddl_1
arcC	100	100	419	419	0	arcC_21			gki	100	100	454	454	0	gki_4
ddl	99.7199	100	357	357	0	ddl_83*			recP	99.7312	100	372	372	0	recP_44*
gki	99.7797	100	454	454	0	gki_94*			tdk	99.4	100	500	500	0	tdk_149*
recP	100	100	372	372	0	recP_1			tpi	100	100	373	373	0	tpi_4
tdk	100	100	500	500	0	tdk_10			yqiL	100	100	439	439	0	yqiL_3
tpi	100	100	373	373	0	tpi_4
yqiL	100	100	439	439	0	yqiL_5
* Novel allele

## Sheet: S.equi sub.zooepidemicus 
S.equi sub.zooepidemicus
Strain: 24	ST: 529								Strain: 38	ST: 530
Locus	Identity	Coverage	Alignment Length	Allele Length	Gaps	Allele			Locus	Identity	Coverage	Alignment Length	Allele Length	Gaps	Allele
arcC	100	100	437	437	0	arcC_3			rcC	100	100	437	437	0	arcC_31
nrdE	100	100	448	448	0	nrdE_52			nrdE	100	100	448	448	0	nrdE_3
proS	100	100	435	435	0	proS_65			proS	100	100	435	435	0	proS_4
spi	100	100	459	459	0	spi_21			spi	100	100	459	459	0	spi_35
tdk	100	100	370	370	0	tdk_49			tdk	100	100	370	370	0	tdk_1
tpi	100	100	424	424	0	tpi_7			tpi	100	100	424	424	0	tpi_5
yqiL	100	100	396	396	0	yqiL_28			yqiL	100	100	396	396	0	yqiL_37
