# Supplementary material for: Genome analysis of Streptococcus spp. isolates from animals in pre-antibiotic era with respect to antibiotic susceptibility and virulence gene profiles
Source: Vet Res. 2024 Apr 15;55:51. doi: 10.1186/s13567-024-01302-0 (PMC11017511; doi:10.1186/s13567-024-01302-0)
Supplement: Supplementary file 4 — Additional file 4. Virulence gene profiles the complete genome sequences of Streptococcus spp. used for phylogenetic analysis and 50 Streptococcus spp. isolates sequenced in this study (highlighted in red). [file 13567_2024_1302_MOESM4_ESM.xlsx]

## Sheet: S. agalcatiae
			Adherence											Antiphagocytosis																		Exoenzyme	Immune evasion		Toxin
Strains	host	year	fbsA	fbsB	gbs0628	gbs0630	gbs0631	gbs0632	lmb	pilA	pilB	pilC	srtC4	cpsA	cpsB	cpsC	cpsD	cpsE	cpsF	cpsG	cpsH	cpsJ	cpsK	cpsL	cpsM	cpsN	cpsO	neuA	neuB	neuC	neuD	hylB	bca	scpB	acpC	cfa/cfb	cylA	cylB	cylD	cylF	cylG	cylI	cylJ	cylK	cylX	cylZ
S_agalactiae_B090R|Animal|USA|1941	Animal	1941		100	100	100	100	100	100	9933		100	100	100	100	100	100	100	100				100	100				100	100	100	100	100		100	100	100	100	100	100	100	100	100	100	100	100	100
S_agalactiae_N49|Animal|USA|1941	Animal	1941				100	100	100						100	100	100	100	100	100	100				100				100	100	100	100	100			100	100	100	100	100	100	100	100	100	100	100	100
S._agalactiae_H36B|Animal|USA|1941	Animal	1941							100	9945		100	100	100	100	100	100	100	100					100				100	100	100	100	9991		100	100	100	100	100	100	100	100	100	100	100	100	100
S._agalactiae_S101|Animal|USA|1941	Animal	1941		100	100	100	100	100		9945		100	100	100	100	100	100	100	100				100	100				100	100	100	100	100			100	100	100	100	100	100	100	100	100	100	100	100
S._agalactiae_B2142|Animal|USA|1941	Animal	1941		100	100	100	100	100	100	100	100	100	100	100	100	100	100	100	100				100	100				100	100	100	100	100		100	100	100	100	100	100	100	100	100	100	100	100	100
S._agalactiae_B2151|Animal|USA|1941	Animal	1941		100	100	100	100	100	100	100	100	100	100	100	100	100	100	100	100				100	100				100	100	100	100	100		100	100	100	100	100	100	100	100	100	100	100	100	100
S._agalactiae_G2|Animal|USA|1941	Animal	1941												100	100	100	100	100	100	100				100				100	100	100	100	100				100
S._agalactiae_39|Animal|USA|1941	Animal	1941												100	100	100	100	100	100				100	100				100	100	100	100				100	100	100	100	100	100	100	100	100	100	100	100
S._agalactiae_16|Animal|USA|1941	Animal	1941												100	100	100	100	100	100	100				100				100	100	100	100	100				100			100						100
S._agalactiae_B1006|Animal|USA|1947	Animal	1947												100	100	100	100	100	100					100				100	100	100	100	100				100
S._agalactiae_G19|Animal|USA|1947	Animal	1947												100	100	100	100	100	100	100				100				100	100	100	100	100				100
S._agalactiae_S104|Animal|USA|1948	Animal	1948		100	100	100	100	100		9945		100	100	100	100	100	100	100	100				100	100				100	100	100	100	100			100	100	100	100	100	100	100	100	100	100	100	100
S._agalactiae_G42|Animal|USA|1948	Animal	1948												100	100	100	100	100	100					100				100	100	100	100	100				100
S._agalactiae_S102|Animal|USA|1948	Animal	1948												100	100	100	100	100	100	100				100				100	100	100	100	100			100	100	100	100	100	100	9986	8465	8094		100	9979
S._agalactiae_MRI_Z2_270	Cow	1954							100	9945		100	100	100	100	100	100	100	100					100				100	100	100	100	9991		100	100	100	100	100	100	100	100	100	100	100	100	100
S._agalactiae_MRI_Z2_265	Cow	1954		9811										100	100	100	100	100	100				100	100				100	100	100	100	9994				100
S._agalactiae_22_Feb		1960												100	100	100	9986	100	100					100				100	100	100	100	100				100
S._agalactiae_MRI_Z2_286	Cow	1964		9932										100	100	100	100	100	100				100	100				100	100	100	100	9997			100	100	100	100	100	100	9986	8465			100	9979
S._agalactiae_MRI_Z2_299	Cow	1967												100	100	100	100	100	100	100				100				100	100	100	100	100			100	100	100	100	100	100	100	100	100	100	9641	100
S._agalactiae_MRI_Z2_304	Cow	1970				100	100	100						9993	100	100	100	100	100				100	100				100	100	100	100	100			100	100	100	100	100	100	100	100	100	100	100	100
S._agalactiae_MRI_Z2_307	Cow	1977		100					100	9933		100	100	100	100	100	100	100	9911				100	100				100	100	100	100	100		100	100	100	100	100	100	100	100	100	100	100	100	100
S._agalactiae_CNCTC_10/84	Human	1977								9945		100	100	100	100	100	100	100	100	100	100	100	100	100	100	100	100	100	100	100	100	100			100	100	100	100	100	100	100	100	100	100	100	100
S._agalactiae_GBS7	Human	1987	9043		100	100	100	100	100	100	100	100	100	100	100	100	100	100	100	100	100	100	100	100	100	100	100	100	100	100	100	100			100	100	100	100	100	100	100	100	100	100	100	100
S._agalactiae_GBS11	Human	1989	8978		100	100	100	100	100	100	100	100	100	100	100	100	100	100	100	100	100	100	100	100	100	100	100	100	100	100	100	100			100	100	100	100	100	100	100	100	100	100	100	100
S._agalactiae_CJB111	Human	1990	9611		100	100	100	100	100	100	100	100	100	100	100	100	100	100	100	100	100	100	100	100	100	100	100	100	100	100	100	100			100	100	100	100	100	100	100	100	100	100	100	100
S._agalactiae_SS1	Human	1992			100	100	100	100	100	9996	100	100	100	100	100	100	100	100	100	100	100	100	100	100	100	100	100	100	100	100	100	100			100	100	100	100	100	100	100	100	100	100	100	100
S._agalactiae_874391	Human	1992		100	100	100	100	100	100					100	100	100	100	100	100				100	100				100	100	100	100	100		100	100	100	100	100	100	100	100	100	100	100	100	100
S._agalactiae_GBS19	Human	1993			100	100	100	100	100	100	100	100	100	100	100	100	100	100	100	100	100	100	100	100	100	100	100	100	100	100	100	100			100	100	100	100	100	100	100	100	100	100	100	100
S._agalactiae_GBS20	Human	1993	8978		100	100	100	100	100	100	100	100	100	100	100	100	100	100	100	100	100	100	100	100	100	100	100	100	100	100	100	100			100	100	100	100	100	100	100	100	100	100	100	100
S._agalactiae_GBS68	Human	1993	9611		100	100	100	100	100	100	100	100	100	100	100	100	100	100	100	100	100	100	100	100	100	100	100	100	100	100	100	100	9523		100	100	100	100	100	100	100	100	100	100	100	100
S._agalactiae_GBS47	Human	1993	8264		100	100	100	100	100	100	100	100	100	100	100	100	100	100	100	100	100	100	100	100	100	100	100	100	100	100	100	100			100	100	100	100	100	100	100	100	100	100	100	100
S._agalactiae_GBS28	Human	1994	9051		100	100	100	100	100	100	100	100	100	100	100	100	100	100	100	100	100	100	100	100	100	100	100	100	100	100	100	100			100	100	100	100	100	100	100	100	100	100	100	100
S._agalactiae_GBS30	Human	1995	9611		100	100	100	100	100	100	100	100	100	100	100	100	100	100	100	100	100	100	100	100	100	100	100	100	100	100	100	100			100	100	100	100	100	100	100	100	100	100	100	100
S._agalactiae_PLGBS13	Human	1997			100	100	100	100	100	100	100	100	100	100	100	100	100	100	100	100	100	100	100	100	100	100	100	100	100	100	100	100			100	100	100	100	100	100	100	100	100	100	100	100
S._agalactiae_SS1168	Human	1997	9043		100	100	100	100	100	9996	100	100	100	100	100	100	100	100	100	100	100	100	100	100	100	100	100	100	100	100	100	100	9977		100	100	100	100	100	100	100	100	100	100	100	100
S._agalactiae_SS43	Human	1998			100	100	100	100	100	100	100	100	100	100	100	100	100	100	100	100	100	100	100	100	100	100	100	100	100	100	100	100			100	100	100	100	100	100	100	100	100	100	100	100
S._agalactiae_CU_GBS_98	Human	1998			100	9989	100	100	100	9933		100	100	100	100	100	100	100	100				100	100				100	100	100	100	100		100	100	100	100	100	100	100	100	100	100	100	100	100
S._agalactiae_SS44	Human	1999			100	100	100	100	100	100	100	100	100	100	100	100	100	100	100	100	100	100	100	100	100	100	100	100	100	100	100	100			100	100	100	100	100	100	100	100	100	100	100	100
S._agalactiae_01173	seabass	2001			100	100	100	100	100					100	100	100	100	100	100				100	100				100	100	100	100	9991		100	100	100	100	100	100	100	100	100	100	100	100	100
S._agalactiae_SA1	Nile_tilapia	2003												100	100	100	9986	100	100					100				100	100	100	100	100				9987	8484	100
S._agalactiae_MRI_Z2_318	Cow	2004	9084		100	100	100	100	100	100	100	100	100	100	100	100	100	100	100	8618	100	100	999	100	100	100	100	100	100	100	100	100			100	100	100	100	100	100	100	100	100	100	100	100
S._agalactiae_BCJB2983	Human	2004		100					100					100	100	100	100	100	100	100	9525			100				100	100	100	100	100		100	100	100	100	100	100	100	100	100	100	100	100	100
S._agalactiae_MRI_Z2_322	Cow	2004	9611											100	100	100	100	100	100				100	100				100	100	100	100	9991			100	100	100	100	100	100	100	100	100	100	100	100
S._agalactiae_SA5	Nile_tilapia	2004												100	100	100	9986	100	100					100				100	100	100	100	100				100	8484	100
S._agalactiae_MRI_Z2_328	Cow	2005	100		100	100	100	100	100	100	100	100	100	100	100	100	100	100	100	100	100	100	100	100	100	100	100	100	100	100	100	100			100	100	100	100	100	100	100	100	100	100	100	100
S._agalactiae_MRI_Z2_329	Cow	2005	100		100	100	100	100	100	100	100	100	100	100	100	100	100		100	100	100	100	100	100	100	100	100	100	100	100	100	100			100	100	100	100	100	100	100	100	100	100	100	100
S._agalactiae_SA9	Nile_tilapia	2005												100	100	100	9986	100	100					100				100	100	100	100	100				100	8484	100
S._agalactiae_SS102	Human	2006			100	100	100	100	100	100	100	100	100	100	100	100	100	100	100	100	100	100	100	100	100	100	100	100	100	100	100	100			100	100	100	100	100	100	100	100	100	100	100	100
S._agalactiae_MRI_Z2_338	Cow	2006												100	100	100	100	100	100				100	100				100	100	100	100	9991			100	100	100	100	100	100	100	100	100	100	100	100
S._agalactiae_MRI_Z2_335	Cow	2006												100	100	100	100	100	100				100	100				100	100	100	100	9991	9523		100	100	100	100	100	100	100	100	100	100	100	100
S._agalactiae_SA30	Nile_tilapia	2006												100	100	100	9986	100	100					100				100	999	100	9937	100				9987	8484	100
S._agalactiae_SA33	Nile_tilapia	2006												100	100	100	9986	100	100					100				100	100	9991	9937	9997				100	8484	100
S._agalactiae_SA16	Nile_tilapia	2006												100	100	100	9986	100	100					100				100	100	100	100	100				9987	8484	100
S._agalactiae_SS114	Human	2007	100		100	100	100	100	100	100	100	100	100	100	100	100	100	100	100	100	100	100	100	100	100	100	100	100	100	100	100	100			100	100	100	100	100	100	100	100	100	100	100	100
S._agalactiae_SS111	Human	2007	100		100	100	100	100	100	100	100	100	100	100	100	100	100	100	100	100	100	100	100	100	100	100	100	100	100	100	100	100			100	100	100	100	100	100	100	100	100	100	100	100
S._agalactiae_138	Nile_tilapia	2007												100	100	100	9986	100	100					100				100	100	100	100	100				100
S._agalactiae_SA53	Nile_tilapia	2007												100	100	100	9986	100	100					100				100	100	100	100	100				9987	8484	100
S._agalactiae_CM45/1	Human	2008			100	100	100	100	100	100	100	100	100	9993	9973	100	100	100	100	100	100	100	100	9986	100	100	100	100	100	100	100	100			100	100	100	100	100	100	100	9995	100	100	100	9979
S._agalactiae_CUGBS591	Human	2008							100	100	100	100	100	100	100	100	100	100	100					100				100	100	100	100	9991	8743	100	100	100	100	100	100	100	100	100	100	100	100	100
S._agalactiae_CU_GBS_08	Human	2008			100	9989	100	100	100	9933		100	100	100	100	100	100	100	100				100	100				100	100	100	100	100		100	100	100	100	100	100	100	100	100	100	100	100	100
S._agalactiae_SA73	Nile_tilapia	2008												100	100	100	9986	100	100					100				100	999	9957	9921	100				9987	8484	100
S._agalactiae_SA75	Nile_tilapia	2008												100	100	100	9986	100	100					100				100	100	9957	100	100				100	8484	100
S._agalactiae_MRI_Z2_342	Cow	2009			100	100		100		100	997	100	100											100					100	100	8492	100			100	100	100	100	100	100	100	100	100	100	100	100
S._agalactiae_SA79	Nile_tilapia	2009												100	100	100	9986	100	100					100				100	100	100	100	100				100	8484	100
S._agalactiae_SA81	Nile_tilapia	2009												100			9986	100	100					100				100	100	100	9952	100				9987	8484	100
S._agalactiae_QMA0271	Giantcatfish	2009												100	100	100	9986	100	100					100				100	100	100	100	100				100
S._agalactiae_TFJ0901	Nile_tilapia	2009			100	100	100	100						100	100	100	100	100	100				100	100				100	100	100	100	9991			100	100	100	100	100	100	100	100	100	100	100	100
S._agalactiae_MRI_Z2_149	Cow	2010			100	100	100	100	100	9945		100	100	100	100	100	100	100	100	100	9525			100				100	100	100	100	100	986	100	100	100	100	100	100	100	100	100	100	100	100	100
S._agalactiae_NGBS061	Human	2010			100	100	100	100	100	9933		100	100	100	100	100	100	100	100	100	9525			100				100	100	100	100	100		100	100	100	100	100	100	100	100	100	100	100	100	100
S._agalactiae_BCJB3344	Human	2010			100	100	100	100	100	9945		100	100	100	100	100	100	100	100	100	9525			100				100	100	100	100	100		100	100	100	100	100	100	100	100	100	100	100	100	100
S._agalactiae_BCJB3343	Human	2010							100					100	100	100	100	100	100	100	9525			100				100	100	100	100	100		100	100	100	100	100	100	100	100	100	100	100	100	100
S._agalactiae_NGBS128	Human	2010		100	100	100	100	100	100					100	100	100	100	100	100				100	100				100	100	100	100	9981		100	100	100	100	100	100	100	100	100	100	100	100	100
S._agalactiae_SA85	Nile_tilapia	2010												100	100	100	9986	100	100					100				100	999	100	9921	100				100	8484	100
S._agalactiae_SA95	Nile_tilapia	2010												100	100	100	9986	100	100					100				100	100	100	100	100				100	8484	100
S._agalactiae_SA97	Nile_tilapia	2010												100	100	100	9971	9993	100					100				100	999	9991	9968	100				100	8484	100
S._agalactiae_SA102	Nile_tilapia	2010												9993	100	100	9986	100	100					100				100	999	100	9984	100				100	8484	100
S._agalactiae_ZQ0910		2010												100	100	100	100	100	100				100	100				100	100	100	100	9991			100	100	100	100	100	100	100	100	100	100	100	100
S._agalactiae_NGBS357	Human	2011	9043		100	100	100	100	100	100	100	100	100	100	100	100	100	100	100	100	100	100	100	100	100	100	100	100	100	100	100	100			100	100	100	100	100	100	100	100	100	100	100	100
S._agalactiae_SG_M8	Human	2011				100	100	100	100	993		100	100	100	100	100	100	100	100					100				100	100	100	100	9984	8723	100	100	100	100	100	100	100	100	100	100	100	100	100
S._agalactiae_H002	Human	2011			100	100	100	100	100	100		100	100	100	100	100	100	100	100				9979	100				100	100	100	100			100	100	100	100	100	100	100	100	100	100	100	100	100
S._agalactiae_SG_M4	Human	2011	9043	100	100	100	100	9996	100	100	997	100	100	100	100	100	100	100	100				100	100				100	100	100	100	100		100	100	100	100	100	100	100	100	100	100	100	100	100
S._agalactiae_MRI_Z2_158	Cow	2011		100					100	100	997	100	100	100	100	100	100	100	100				100	100				100	100	100	100	100	8466	100	100	100	100	100	100	100	100	100	100	100	100	100
S._agalactiae_SG_M6	Human	2011		100	100	100	100	100	1000010000					100	100	100	100	100	100				100	100				100	100	100	100	100		99659962	100	100	100	100	100	100	100	100	100	100	100	100
S._agalactiae_2011_995	Human	2011		100					100														9551	100				100	100	100	100	100		100	100	100	100	100	100	100	100	100	100	100	100	100
S._agalactiae_138spar		2011												100	100	100	9986	100	100					100				100	100	100	100	100				100
S._agalactiae_HN016	Nile_tilapia	2011												100	100	100	100	100	100				100	100				100	100	100	100	9991			100	100	100	100	100	100	100	100	100	100	100	100
S._agalactiae_YM001	Nile_tilapia	2011												100	100	100	100	100	100				100	100				100	100	100	100	9991			100	100	100	100	100	100	100	100	100	100	100	100
S._agalactiae_GX064	Nile_tilapia	2011												100	100	100	100	100	100				100	100				100	100	100	100	9991			100	100	100	100	100	100	100	100	100	100	100	100
S._agalactiae_GX026	Nile_tilapia	2011												100	100	100	9986	100	100					100				100	100	100	100	100				100
S._agalactiae_SA132	Nile_tilapia	2011												100	100	100	9986	100	100					100				100	100	9991	100	100				100	8484	100
S._agalactiae_SA136	Nile_tilapia	2011												100	100	100	9986	100	100					100				100	100	9957	100	100				100	8484	100
S._agalactiae_SA184	Nile_tilapia	2011												9993	100	100	9986	100	100					100				100	999	9991	9952	9997				9987	8473	100
S._agalactiae_SA191	Nile_tilapia	2011												100	100	100	9986	9978	100					9993				100	100	9965	9952	100				9987	8462	100
S._agalactiae_SA195	Nile_tilapia	2011												100	100	100	9986	100	100					100				100	100	100	100	100				9987	8484	100
S._agalactiae_MRI_Z2_179	Cow	2012			100	100	100	100		100	100	100	100	100	100	100	100	100	100	100	100	100	100	100	100	100	100	100	100	100	100				100	100	100	100	100	100	100	100	100	100	100	100
S._agalactiae_MRI_Z2_172	Cow	2012			100	100	100	100	100	9945		100	100	100	100	100	100	100	100	100	9525			100				100	100	100	100	100		100	100	100	100	100	100	100	100	100	100	100	100	100
S._agalactiae_BCJB3586	Human	2012	9043		100	100	100	100	100	9945		100	100	100	100	100	100	100	100	100	9525			100				100	100	100	100	100		100	100	100	100	100	100	100	100	100	100	100	100	100
S._agalactiae_SG_M25	Human	2012			100	100	100	100	100	100		100	100	100	100	100	100	100	100				100	100				100	100	100	100			100	100	100	100	100	100	100	100	100	100	100	100	100
S._agalactiae_SG_M29	Human	2012			100	9989	100	100	100	9933		100	100	100	100	100	100	100	100				100	100				100	100	100	100	100	8723	100	100	100	100	100	100	100	100	100	100	100	100	100
S._agalactiae_NGBS572	Human	2012		100					100					100	100	100	100	9993	100	100	9525			100				100	100	100	100	100	9546	100	100	100	100	100	100	100	100	100	100	100	100	100
S._agalactiae_GBS1_NY		2012							100	9945		100	100	100	100	100	100	100	100	100				100				100	100	100	100	100		100	100	100	100	100	100	100	100	100	100	100	100	100
S._agalactiae_MRI_Z2_174	Cow	2012												100	100	100	100	100	100				100	100				100	100	100	100	9991	9977		100	100	100	100	100	100	100	100	100	100	100	100
S._agalactiae_SA201	Nile_tilapia	2012												100	100	100	9986	100	100					100				100	100	100	100	100				9987	8484	100
S._agalactiae_SA209	Nile_tilapia	2012												100	100	100	9986	100	100					100				100	100	100	9952	100				9987	8484	100
S._agalactiae_SA212	Nile_tilapia	2012												100	100	100	9986	100	100					100				100	100	100	9952	100				100	8484	100
S._agalactiae_SA218	Nile_tilapia	2012												100	100	100	9986	100	100					100				100	100	100	9952	100				100	8484	100
S._agalactiae_S9968	Human	2013			100	100	100	100	100	100		100	100	100	100	100	100	100	100				100	100				100	100	100	100			100	100	100	100	100	100	100	100	100	100	100	100	100
S._agalactiae_SG_M50	Human	2013			100	9989	100	100	100	9933		100	100	100	100	100	100	100	100				100	100				100	100	100	100	100	8723	100	100	100	100	100	100	100	100	100	100	100	100	100
S._agalactiae_2013_1366	Human	2013		100					100					100	100	100	100	100	100				100	100				100	100	100	100	100		100		100
S._agalactiae_2013_910	Human	2013		100					100					100	100	100	100	100	100				100	100				100	100	100	100	100		100		100
S._agalactiae_SA111	Cow	2013												100	100	100	100		100	100				100				100	100	100	9937	100			100	100	100	100	100	100	100	100	100	100	100	100
S._agalactiae_C001	Cow	2013	9075											100	100	100	100	100	100				100	100				100	100	100	100	9991			100	100	100	100	100	100	100	100	100	100	100	100
S._agalactiae_SA220	Nile_tilapia	2013												100	100	100	9986	100	100					100				100	100	100	9952	100				9987	8484	100
S._agalactiae_SA245	Nile_tilapia	2013												100	100	100	9986	9978	100					100				100	100	100	9952	100				100	8484	100
S._agalactiae_SA256	Nile_tilapia	2013												100	100	100	9986	9978	100					100				100	100	100	100	100				100	8484	100
S._agalactiae_SA289	Nile_tilapia	2013												100	100	100	9986	9978	100					100				100	100	100	100	100				9987	8484	100
S._agalactiae_SA330	Nile_tilapia	2013												100	100	100	9986	100	100					100				100	100	100	100	100				100	8484	100
S._agalactiae_BCJB1835	Human	2014	8264		100	100	100	100	100	9945		100	100	100	100	100	100	100	100	100	9525			100				100	100	100	100	100	9523	100	100	100	100	100	100	100	100	100	100	100	100	100
S._agalactiae_GBS_M002	Human	2014				100	100	100	100	9945		100	100	100	100	100	100	100	100					100				100	100	100	100	9984		100	100	100	100	100	100	100	100	100	100	100	100	100
S._agalactiae_Sag158	Human	2014			100	100	100	100	100	100		100	100	100	100	100	100	100	100				100	100				100	100	100	100		9523	100	100	100	100	100	100	100	100	100	100	100	100	100
S._agalactiae_Sag37	Human	2014			100	100	100	954	100	100	100	100	100	100	100	100	100	100	100					100				100	100	100	100	9991	9546	100	100	100	100	100	100	100	100	100	100	100	100	100
S._agalactiae_FWL1402	Frog	2014			100	9989	100	100	100	9933		100	100	100	100	100	100	100	100				100	100				100	100	100	100	100		100	100	100	100	100	100	100	100	100	100	100	100	100
S._agalactiae_2014_661	Human	2014		100					100					100	100	100	100	100	100				100	100				100	100	100	100	100		100		100
S._agalactiae_FDAARGOS_254	Human	2014							100	9933		100	100	9993	100	100	100	100	100	100				100				100	100	100	100	100	9546	100	100	100	100	100	100	100	100	100	100	100	100	100
S._agalactiae_SA333	Nile_tilapia	2014												100	100	100	9986	100	100					100				100	100	100	9952	100				100	8484	100
S._agalactiae_SA341	Nile_tilapia	2014												100	100	100	9986	100	100					100				100	100	100	9952	100				100	8484	100
S._agalactiae_SA343	Nile_tilapia	2014												100	100	100	9986	100	100					100				100	100	100	9952	100				9987	8484	100
S._agalactiae_SA346	Nile_tilapia	2014												100	100	100	9986	100	100					100				100	100	100	9952	100				9987	8484	100
S._agalactiae_SA374	Nile_tilapia	2014												100	100	100	9986	100	100					100				100	100	100	9952	100				100	8484	100
S._agalactiae_SA375	Nile_tilapia	2014												100	100	100	9986	100	100					100				100	100	100	100	100				100	8484	100
S._agalactiae_GBS_ST_1	Dog	2015	8264		100	100	100	100	100	100	100	100	100	100	100	100	100	100	100	100	100	100	100	100	100	100	100	100	100	100	100	100			100	100	100	100	100	100	100	100	100	100	100	100
S._agalactiae_SGEHI2015_107		2015			100	9989	100	100		9933		100	100	100	100	100	100	100	100				100	100				100	100	100	100	100			100	100	100	100	100	100	100	100	100	100	100	100
S._agalactiae_SGEHI2015_25		2015			100	9989	100	100		9933		100	100	100	100	100	100	100	100				100	100				100	100	100	100	100			100	100	100	100	100	100	100	100	100	100	100	100
S._agalactiae_SGEHI2015_113		2015			100	9989	100	100		9933		100	100	100	100	100	100	100	100				100	100				100	100	100	100	100			100	100	100	100	100	100	100	100	100	100	100	100
S._agalactiae_SG_M1	Human	2015			100	9989	100	100	100	9933		100	100	100	100	100	100	100	100				100	100				100	100	100	100	100	8723	100	100	100	100	100	100	100	100	100	100	100	100	100
S._agalactiae_SG_M158	Human	2015			100	9989	100	100	100	9933		100	100	100	100	100	100	100	100				100	100				100	100	100	100	100	8723	100	100	100	100	100	100	100	100	100	100	100	100	100
S._agalactiae_SG_M163	Human	2015			100	9989	100	100	100	9933		100	100	100	100	100	100	100	100				100	100				100	100	100	100	100	8723	100	100	100	100	100	100	100	100	100	100	100	100	100
S._agalactiae_SGEHI2015_95		2015			100	9989	100	100	100	9933		100	100	100	100	100	100	100	100				100	100				100	100	100	100	100	8723	100	100	100	100	100	100	100	100	100	100	100	100	100
S._agalactiae_S25	Nile_tilapia	2015												100	100	100	9986	100	100					100				100	100	100	100	100				100	8484	100
S._agalactiae_WC1535	Tilapia	2015			100	100	100	100						100	100	100	100	100	100				100	100				100	100	100	100	9991			100	100	100	100	100	100	100	100	100	100	100	100
S._agalactiae_S13	Nile_tilapia	2015												100	100	100	9986	100	100					100				100	100	100	100	100				100	8484	100
S._agalactiae_SA623	Nile_tilapia	2015												100	100	100	9986	100	100					100				100	100	100	100	100				100	8484	100
S._agalactiae_SA627	Nile_tilapia	2015												100	100	100	9986	100	100					100				100	100	100	100	100				100	8484	100
S._agalactiae_B111	Human	2016				100	100	100	100	9945		100	100	100	100	100	100	100	100					100				100	100	100	100	9984		100	100	100	100	100	100	100	100	100	100	100	100	100
S._agalactiae_B508	Human	2016			100	100	100	100	100	100		100	100	100	100	100	100	100	100				100	100				100	100	100	100			100	100	100	100	100	100	100	100	100	100	100	100	100
S._agalactiae_B509	Human	2016			100	100	100	100	100	100		100	100	100	100	100	100	100	100					100				100	100	100	100	9991	9546	100	100	100	100	100	100	100	100	100	100	100	100	100
S._agalactiae_B507	Human	2016	9611		100	100	100	100	100	100	997	100	100	100	100	100	100	100	100	100				100				100	100	100	100	100		100	100	100	100	100	100	100	100	100	100	100	100	100
S._agalactiae_S73	Nile_tilapia	2016			100	9989	100	100		9933		100	100	100	100	100	100	100	100				100	100				100	100	100	100	100			100	100	100	100	100	100	100	100	100	100	100	100
S._agalactiae_FDAARGOS_512	Human	2016		100					100	100	997	100	100	100	100	100	100	100	100				100	100				100	100	100	100	100	9514	100	100	100	100	100	100	100	100	100	100	100	100	100
S._agalactiae_32790_3A	Human	2016		100					100					100	100	100	100	100	100				100	100				100	100	100	100	100		100	100	100	100	100	100	100	100	100	100	100	100	100
S._agalactiae_B105	Human	2016		100					100					100	100	100	100	100	100				100	100				100	100	100	100	100		100	100	100	100	100	100	100	100	100	100	100	100	100
S._agalactiae_YZ1605	Cow	2016												100	100	100	100	100	100	100				100				100	100	100	100	100			100	100	100	100	100	100	100	100	100	100	100	100
S._agalactiae_NJ1606	Cow	2016												9993	100	100	100	100	100				100	100				100	100	100	100	9991			100	100	100	100	100	100	100	100	100	100	100	100
S._agalactiae_CUHK_fGBS_13A_16	Mozambiquetilapia	2016			100	100	100	9996						9993	100	9957	100	9986	100				99909990	99649950				99769936	100	1000010000	990510000	9991			100	100	100	100	100	100	100	100	100	9983	100	100
S._agalactiae_HU_GS5823	Human	2017			100	100	100	100	100	100		100	100	100	100	100	100	100	100				100	100				100	100	100	100			100	100	100	100	100	100	100	100	100	100	100	100	100
S._agalactiae_BJ01	Human	2017			100	100	100	100	100	100		100	100	100	100	100	100	100	100				100	100				100	100	100	100		9523	100	100	100	100	100	100	100	100	100	100	100	100	100
S._agalactiae_Sag153	Human	2017			100	100	100	954	100	100	100	100	100						100					100				100	100	100	100	9991	100	100	100	100	100	100	100	100	100	100	100	100	100	100
S._agalactiae_S5		2017												100	100	100	100	100	100					100				100	100	100	100	9991			100	100	100	100	100	100	100	100	100	100	100	100
S._agalactiae_Guangzhou_SAG092		2018			100	100	100	100	100	100		100	100	100	100	100	100	100	100	100				100				100	100	100	100	100		100	100	100	100	100	100	100	100	100	100	100	100	100
S._agalactiae_GCMC97051	Human	2018			100	100	100	100	100	100		100	100	1000010000	1000010000	1000010000	1000010000	1000010000	1000010000				1000010000	1000010000				1000010000	100	1000010000	100			100	100	100		100	100	100	100	100	100	100	100	100
S._agalactiae_Sag27	Human	2018			100	100	100	100	100	100		100	100	100	100	100	100	100	100				100	100				100	100	100	100		9977	100	100	100	100	100	100	100	100	100	100	100	100	100
S._agalactiae_BCJB4361	Human	2018		100					100					100	100	100	100	100	100	100	9525			100				100	100	100	100	100		100	100	100	100	100	100	100	100	100	100	100	100	100
S._agalactiae_Guangzhou_SAG036		2018		100					100					100	100	100	100	100	100				100	100				100	100	100	100	100		100	100	100	100	100	100	100	100	100	100	100	100	100
S._agalactiae_2018_670	Human	2018		100										100	100	100	100	100	100				100	100				100	100	100	100	100				100
S._agalactiae_2018_627	Human	2018		100										100	100	100	100	100	100				100	100				100	100	100	100	100		100		100
S._agalactiae_MIN_181	Human	2019			100	100	100	100	100	100	100	100	100	100	100	100	100	100	100					100				100	100	100	100	9991	9546	100	100	100	100	100	100	100	100	100	100	100	100	100
S._agalactiae_18/19_02	Nile_tilapia	2019			100	9989	100	100		9933		100	100	100	100	100	100	100	9978				100	100				100	100	100	9952	9997			100	100	100	100	100	100	100	100	100	100	100	100
S._agalactiae_MIN_180	Human	2019	9051	100					100	100	997	100	100	100	100	100	100	100	100	100	100	100	100	100	100	100		100	100	100	100	100	9546	9997	100	100	100	100	100	100	100	100	100	100	100	100
S._agalactiae_CNCTC_10/84_dCas9		2019								9945		100	100	100	100	100	100	100	100	100	100	100	100	100	100	100	100	100	100	100	100	100			100	100	100	100	100	100	100	100	100	100	100	100
S._agalactiae_TAH_10/84		2019								9945		100	100	100	100	100	100	100	100	100	100	100	100	100	100	100	100	100	100	100	100	100			100	100	100	100	100	100	100	100	100	100	100	100
S._agalactiae_TAH_10/84_dMrvR		2019								9945		100	100	100	100	100	100	100	100	100	100	100	100	100	100	100	100	100	100	100	100	100			100	100	100	100	100	100	100	100	100	100	100	100
S._agalactiae_03/19_13	Nile_tilapia	2019												100	100	100	9986	100	100					100				100	100	100	100	100				100	8484	100
S._agalactiae_Alim_agalac_1000	Fish	2020	8264		100	100	100	100	100	100	100	100	100	100	100	100	100	100	100	100	100	100	100	100	100	100	100	100	100	100	100	100			100	100	100	100	100	100	100	100	100	100	100	100
S._agalactiae_VSI15	Human	2020			100	100	100	954	100	100	100	100	100	100	100	100	100	100	100					100				100	100	100	100	9991	9546	100	100	100	100	100	100	100	100	100	100	100	100	100
S._agalactiae_VSI14	Human	2020			100	100	100	954	100	100	100	100	100	100	100	100	100	100	100					100				100	100	100	100	9991	9546	100	100	100	100	100	100	100	100	100	100	100	100	100
S._agalactiae_50/20_09	Nile_tilapia	2020												100	100	100	9986	100	100					100				100	100	100	9952	9997				100	8484	100
S._agalactiae_VSI63	Human	2021							100	100		100	100	100	100	100	100	100	100	100				100				100	100	100	100	100		100	100	100	100	100	9976	100	100	100	100	100	100	100
S._agalactiae_R92_rpsI	Human	2021			100	100	9977	100	100	9985		100	100	100	9973	100	100	100	100				100	9993				100	100	100	100			9991	100	100	9989	100	100	100	100	100	100	100	100	100
S._agalactiae_SagR92	Human	2021			100	100	100	100	100	100		100	100	100	100	100	100	100	100				100	100				100	100	100	100			100	100	100	100	100	100	100	100	100	100	100	100	100
S._agalactiae_SagR40	Human	2021				100	100	100	100	100	100	100	100	100	100	100	100	100	100					100				100	100	100	100	9991		100	100	100	100	100	100	100	100	100	100	100	100	100
S._agalactiae_SagR40_TC	Human	2021				100	100	100	100	9989	100	100	100	100	100	100	100	100	100					9986				100	100	100	100	9984		9988	100	100	100	100	100	100	100	100	100	100	100	100
S._agalactiae_SagR31	Human	2021	8994		100	100	100		100	100	997	100	100	100	100	100	100	100	100	100	100	100	100	100	100	100	100	100	100	100	100		8701	100		100
S._agalactiae_R31_snf2	Human	2021	8994		100	100	100		100	100	997	100	100	100	100	100	100	100	100	100	100	100	100	100	100	100	100	100	100	100	100		8701	100		100
S._agalactiae_R31_snf2_MTase2	Human	2021	8994		100	100	100		100	100	997	100	100	100	100	100	100	100	100	100	100	100	100	100	100	100	100	100	100	100	100		8701	100		100
S._agalactiae_R31_snf2_MTast1	Human	2021	8994		100	100	100		100	9985	997	100	100	100	100	100	100	100	100	9959	100	100	100	9993	100	100	100	100	100	100	100		8701	9991		100
S._agalactiae_S1		2021												100	9262	100	100	100	100	998				100				100	100	100	100	100			100	100	100	100	100	100	100	100	100	100	100	100
S._agalactiae_CS2108	Tilapia	2021			100	100	100	100						100	100	100	100	100	100				100	100				100	100	100	100	9991			100	100	100	100	100	100	100	100	100	100	100	100
S._agalactiae_SA5087	Human	2022			100	100	100	9996	100	100		100	100		100	100	100	100	100	100	100	100	100	100	100	100	100	100	100	100	100	100		100	100	100	100	100	100	100	100	100	100	100	100	100
S._agalactiae_GBSIR0001	Human	2022		100					100					100	100	100	100	100	100	100	9525			100				100	100	100	100	100	8723	100	100	100	100	100	100	100	100	100	100	100	100	100
S._agalactiae_CNCTC_10/84_sCas9revertant		2022								9945		100	100	100	100	100	100	100	100	100	100	100	100	100	100	100	100	100	100	100	100	100			100	100	100	100	100	100	100	100	100	100	100	100
S._agalactiae_CNCTC_10/84_sCas9		2022								9945		100	100	100	100	100	100	100	100	100	100	100	100	100	100	100	100	100	100	100	100	100			100	100	100	100	100	100	100	100	100	100	100	100
S._agalactiae_CNCTC_10/84_Cas9_AEKO		2022								9945		100	100	100	100	100	100	100	100	100	100	100	100	100	100	100	100	100	100	100	100	100			100	100	100	100	100	100	100	100	100	100	100	100
S._agalactiae_CNCTC_10/84_Cas9_AEKOrevertant		2022								9945		100	100	100	100	100	100	100	100	100	100	100	100	100	100	100	100	100	100	100	100	100			100	100	100	100	100	100	100	100	100	100	100	100
S._agalactiae_TAH_10/84_dUdp		2022								9945		100	100	100	100	100	100	100	100	100	100	100	100	100	100	100	100	100	100	100	100	100			100	100	100	100	100	100	100	100	100	100	100	100
S._agalactiae_A909_sCas9		2022			100	100	100	100	100					100	100	100	100	100	100				100	100				100	100	100	100	9991	100	100	100	100	100	100	100	100	100	100	100	100	100	100
S._agalactiae_A909_sCas9revertant		2022			100	100	100	100	100					100	100	100	100	100	100				100	100				100	100	100	100	9991	100	100	100	100	100	100	100	100	100	100	100	100	100	100
S._agalactiae_A909_dCas9		2022			100	100	100	100	100					100	100	100	100	100	100				100	100				100	100	100	100	9991	100	100	100	100	100	100	100	100	100	100	100	100	100	100
S._agalactiae_A909_Cas9_AEKOrevertant		2022			100	100	100	100	100					100	100	100	100	100	100				100	100				100	100	100	100	9991	100	100	100	100	100	100	100	100	100	100	100	100	100	100
S._agalactiae_A909_Cas9_AEKO		2022			100	100	100	100	100					100	100	100	100	100	100				100	100				100	100	100	100	9991	100	100	100	100	100	100	100	100	100	100	100	100	100	100

## Sheet: S.dysgalactiae
			Adherence					Antiphagocytosis	Exoenzyme			Immune evasion			Toxin
Strains	Host	Year	fbp54	gbs0630	gbs0631	gbs0632	lmb	hasC	mf2	mf3	sda	scpA	scpB	ska	slo	spec	speg	spek	spel	spem
S._dysgalactiae_subsp._equisimilis_18|Animal|USA|1941	Animal	1941	9964	100	100	100	100	977					100	100	100		100
S._dysgalactiae_subsp._equisimilis_19|Animal|USA|1941	Animal	1941	9964				100	977				9966		100	100
S._dysgalactiae_subsp._equisimilis_29|Animal|USA|1941	Animal	1941	9964	100	100	100	100	977				9966		100	100
S._dysgalactiae_subsp._equisimilis_30|Animal|USA|1941	Animal	1941	9964	100	100	100	100	977				9966		100	100
S._dysgalactiae_subsp._equisimilis_34|Animal|USA|1941	Animal	1941	9964					977
S._dysgalactiae_subsp._equisimilis_NCTC8546|LR594034||United_Kingdom|1953		1953	9964	100	100	100	100	977					100	100	100
S._dysgalactiae_subsp._equisimilis_TPCH_A19|CP051623|Human|Japan|2014	Human	2014	9964	9924	100	100	100	977				9966		100	100		100
S._dysgalactiae_subsp._equisimilis_MGCS35823|CP117289|Human|France|2015	Human	2015	9964	100	100	100	100	977				9966		100	100		100
S._dysgalactiae_subsp._equisimilis_TPCH_F37|CP127842|Human|Japan|2015	Human	2015	9964	100	100	100	100	977					100	100	100
S._dysgalactiae_subsp._equisimilis_TPCH_A74|CP051624|Human|Japan|2017	Human	2017	9964				100	977				9966		100	100		100
S._dysgalactiae_subsp._equisimilis_MGCS35957|CP117288|Human|France|2017	Human	2017	9964	100	100	100	100	977				9966		100	100		100
S._dysgalactiae_subsp._equisimilis_TPCH_A88|CP053074|Human|Japan|2018	Human	2018	9964				100	977				9966		100	100		100
S._dysgalactiae_subsp._equisimilis_MGCS36089|CP117284|Human|France|2018	Human	2018	9964	100	100	100	100	977				9966		100	100		100
S._dysgalactiae_subsp._equisimilis_MGCS36083|CP117285|Human|France|2018	Human	2018	9964	100	100	100	100	977				9966		100	100		100
S._dysgalactiae_subsp._equisimilis_MGGS36055|CP117286|Human|France|2018	Human	2018	9964	100	100	100	100	977					100	100	100
S._dysgalactiae_subsp._equisimilis_MGCS36044|CP117287|Human|France|2018	Human	2018	9964	100	100	100	100	977				9966		100	100		100
S._dysgalactiae_subsp._equisimilis_Karl|CP092887|Indian_rhinoceros|Germany|2021	Indian_rhinoceros	2021	9964					977									100
S._dysgalactiae_subsp._dysgalactiae_21|Animal|USA|1941	Animal	1941	9964					9727		100								9987	9987
S._dysgalactiae_subsp._dysgalactiae_B2263|Animal|USA|1941	Animal	1941	9964					9727												9986
S._dysgalactiae_subsp._dysgalactiae_B2273|Animal|USA|1941	Animal	1941	9964					9727												9986
S._dysgalactiae_subsp._dysgalactiae_36|Animal|USA|1941	Animal	1941	9964					9727		100								9987	9987	9986
S._dysgalactiae_subsp._dysgalactiae_41|Animal|USA|1941	Animal	1941	9964					9727		100	8769							9987	9987
S._dysgalactiae_subsp._dysgalactiae_43|Animal|USA|1941	Animal	1941	9964					9727												9986
S._dysgalactiae_subsp._dysgalactiae_45|Animal|USA|1941	Animal	1941	9964					9727		100	8769							9987	9987
S._dysgalactiae_subsp._dysgalactiae_46|Animal|USA|1941	Animal	1941	9964					9727												9986
S._dysgalactiae_subsp._dysgalactiae_B2198|Animal|USA|1941	Animal	1941	9964					9727												9986
S._dysgalactiae_subsp._dysgalactiae_B2200|Animal|USA|1941	Animal	1941	9964					9727												9986
S._dysgalactiae_subsp._equisimilis_89|AP023393|Human||1998	Human	1998	9964	9924	100	100	100	977				9966		100	100		100
S._dysgalactiae_subsp._dysgalactiae_DB49998_05|CP033163|Human|Singapore|2005	Human	2005	9958					977									100
S._dysgalactiae_subsp._dysgalactiae_DB31752_13|CP033164|Human|Singapore|2013	Human	2013	9964	100	100	9996	100	977					100	100	100		100
S._dysgalactiae_subsp._dysgalactiae_DB60705_15|CP033165|Human|Singapore|2015	Human	2015	9964					976									100
S._dysgalactiae_subsp._dysgalactiae_STREP97_15|CP033166||Singapore|2015		2015	9964	100	100			977
S._dysgalactiae_SCDR_SD1|CP033391|Human|Saudi_Arabia|2015	Human	2015	9964	9924	100	100	100	977				9966		100	100		100
S._dysgalactiae_DY107|CP082206|Cow|China|2020	Cow	2020	9964					977
S._dysgalactiae_WJ001|CP095081|Channel_catfish|China|2020	Channel_catfish	2020	9964	100	100			977									878
S._dysgalactiae_USDA_20A|CP116461|Nile_tilapia|USA|2020	Nile_tilapia	2020	9964	100	100			977
S._dysgalactiae_lu24|CP142018|Cow|China|2020	Cow	2020	9964					9727	100							100		9987
S._dysgalactiae_USDA_20B|CP116872|Nile_tilapia|USA|2022	Nile_tilapia	2022	9964	100	100			977

## Sheet: S.pyogenes
			Adherence								Anti-proteolysis							Exoenzyme						Immune evasion			Toxin
Strains	Host	Year	cpa	fbaA	fbaB	fctA	fctB	lepA	lmb	srtC1	grab	emm	hasA	hasB	hasC	ideS/mac	sic	hylP	mf/spd	mf2	mf3	sda	speB	scpA	scpB	ska	fbp54	slo	smeZ	spea	spec	speg	speh	spei	spej	spek	spel	spem	ssa
S._pyogenes_NCTC8302|LR134314|Human|USA|1918	Human	1918							100				100	100	100	9794		95449571	100	100		100	100	9966		100	100	100	100	100	100	100	9873
S._pyogenes_NCTC8231|LS483345|||1927		1927							100				100	100	100	9912		9571	100				100	9856		9977	100	100	100			100	100	100
S._pyogenes_NCTC8328|LS483330|Human||1932	Human	1932							100				100	100	100	100		95719973	100	100			100	100		9985	100	100	9957	100	100	100
S._pyogenes_NCTC8324|LS483347|Human|United_Kingdom|1932	Human	1932		100					100		100		100	100	100	9912		9571994110000	100				100	100		9985	100	100	9986	100		100						100
S._pyogenes_NCTC8232|LR134284|Human|United_Kingdom|1934	Human	1934							100		9266		100	100	100	9912		100	100		100		100	9966		100	100	100	100	100009220			9873
S._pyogenes_GUR|CP022354|Human|Russia|1938	Human	1938	9996		8245				100				100	100	100	9912		95869973	100		1000010000		100	100		9992	100	100	100			100	100	100	100	100
S._pyogenes_12|Animal|USA|1941	Animal	1941							100				100	100	100	9912		9571	100	100			100	100		9796	100	100	9658		100	100	100	100
S._pyogenes_14|Animal|USA|1941	Animal	1941	100			100	100	100	100	100	100		100	100	100	100				100	100			9453		100	100	100	100		100	100	100	100	100
S._pyogenes_15|Animal|USA|1941	Animal	1941	9996	9842	8245				100				100	100	100	9912		9991	100		100		100	100		9992	100	100	100	100		100	9873
S._pyogenes_5|Animal|USA|1941	Animal	1941							100							100		100	100	100	100		100	9856		9977	100	100	100		100								100
S._pyogenes_6|Animal|USA|1941	Animal	1941	100			100	100	100	100	100	100	100	100	100	100	100	100		100	100	100		100	100		100	100	100	100		100	100	100	100	100
S._pyogenes_7|Animal|USA|1941	Animal	1941	9128						100				100	100	100	100			100				100	9966		9985	100	100	100			100
S._pyogenes_9|Animal|USA|1941	Animal	1941	100			100	100	100	100	100	100	100	100	100	100	100	9417		100	100	100		100	100		100	100	100	100		100	100	100	100	100
S._pyogenes_11RS100|CP142349|Human|USA|1942	Human	1942							100				100	100	100	9912		100009946	100	100	100		100	9856		9985	100	100	100		100	100					100	100
S._pyogenes_NCTC8198|LN831034|Human|United_Kingdom|1950	Human	1950	100			100	100	100	100	100	100	100	100	100	100	100	9838	9596	100		1000010000		100	9856		100	100	9994	100	100		100			100
S._pyogenes_NCTC8326|LS483357||United_Kingdom|1950		1950							100		100					100		100	100	100	100		100	9856		9977	100	100	100		100								100
S. pyogenes Manfredo|GCA 000009385|Human|USA|1950	Human	1950							100				100	100	100	9912		99809571	100	100	100		100		100	9985	100	100	100		100	9872	100	9985
S._pyogenes_MGAS1882|CP003121|Human|USA|1960	Human	1960							100				100	100	100	9912		9586	100				100	100		9977	100	100	100			100			100	100
S._pyogenes_NCTC10880|LS483394|Human|Netherlands|1966	Human	1966		9947					100				100	100	100	9912			100	100			100	100		9803	100	100	100		100	100
S._pyogenes_AP53|CP013672|Human|USA|1967	Human	1967		9535	8245				100		100		100	100	100	9912		100	100	100	100		100	9856		100	100	100	9943		100	100				100
S._pyogenes_JRS4|CP011414|Human||1971	Human	1971							100				100	100	100	9794		95449571	100	100		100	100	9966		100	100	100	100	100	100	100	9873
S._pyogenes_D471|CP011415|Human||1971	Human	1971							100				100	100	100	9794		95449571	100	100		100	100	9966		100	100	100	100	100	100	100	9873
S._pyogenes_A946|CP142355|Human|Trinidad_and_Tobago|1971	Human	1971			8245				100				100	100	100	100		9973	100				100	100		100	100	100	100			100				9756	100	100
S._pyogenes_D641|CP142353|Human|Trinidad_and_Tobago|1972	Human	1972			8245				100				100	100	100	9912			100				100	9856		100	100	100	100			100					100	100
S._pyogenes_NCTC12060|LR134272||United_Kingdom|1975		1975							100				9992	100	100	100		100	100				100	9853		100	100	9994	100			100				9756	100	9986
S._pyogenes_NCTC12066|LS483322||United_Kingdom|1979		1979			8245				100				100	100	100	9912			100				100	9856		100	100	100	100			100							100
S._pyogenes_NCTC12069|LS483327||United_Kingdom|1981		1981		9939	8245				100				100	100	100	9912		95869571	100		100		100	9856		100	100	100	100			100							100
S._pyogenes_Alab49|CP003068|Human|USA|1986	Human	1986		9535	8245				100		100		100	100	100	9912		994110000	100	100	100		100	9856		100	100	100	9943		100	100					100	100
S._pyogenes_MGAS270|CP066541|Human|USA|1986	Human	1986							100		100		100	100	100	100		100009973	100	100			100	100		9811	100	100	100		100	100	100		100
S._pyogenes_MGAS2221|CP043530|Human|Australia|1988	Human	1988	100			100	100	100	100	100	100	100	100	100	100	100	9061		100		100	8769	100	9856		100	100	100	100	100		100			100
S._pyogenes_NS53|CP015238|Human|Australia|1990	Human	1990	9946	9737	8245				100				100	100	100	100			100				100	100		9992	100	100	100	100		100	9873		100
S._pyogenes_AW_534|CP142357|Human|Ethiopia|1990	Human	1990	9996		8245				100				100	100	100	9912		95369973	100	100			100	9856		100	100	100	100		100	100					100	100
S._pyogenes_emm75|CP035434|Human|Australia|1991	Human	1991							100				100	100	100	9912			100				100	100		9992	100	100	100			100
S._pyogenes_M1_476|AP012491|Human||1994	Human	1994	100			100	100	100	100	100	100	100	100	9992	100	100			100		100	8769	100	9853		100	100	9988	9986	100		100			100
S._pyogenes_M3_b|AP014596|Human|Japan|1994	Human	1994	100		8245				100			100	100	100	100	100		100009973	100				100	9822		100	100	100	9801	100		100				100			100
S._pyogenes_5448|CP008776|Human|Canada|1994	Human	1994	100			100	100	100	100	100	100	100	100	100	100	100	100		100		100	8769	100	9856		100	100	100	100	100		100			100
S._pyogenes_MGAS7888|CP031640|Human|Canada|1994	Human	1994							100				100	100	100	9912			100			8769	100	100		9992	100	100	100			100			100	100
S._pyogenes_emm54|CP035454|Human|Australia|1994	Human	1994		9693	8245				100				100	100	100	9912		100	100				100	100		9992	100	100	100			100					100	100
S._pyogenes_5448|LR130236|Human|Canada|1994	Human	1994	100			100	100	100	100	100	100	100	100	100	100	100	100		100		100	8769	100	9856		100	100	100	100	100		100			100
S._pyogenes_MGAS8347|CP031638|Human|Finland|1995	Human	1995		9842					100				100	100	100	9912			100			8769	100	100		9992	100	100	100			100			100
S._pyogenes_MGAS7914|CP031639|Human|Canada|1995	Human	1995							100				100	100	100	9912			100	100			100	100		9992	100	100	100		100	100			100
S._pyogenes_emm58|CP035443|Human|Australia|1995	Human	1995							100				100	100	100	100		99739941	100	100			100	100		9985	100	100	9872		100	100				9756
S._pyogenes_SS1366|CP142351|Human|USA|1995	Human	1995		9851					100				100	100	100	100		100	100	100	100		100	100		100	100	100	100		100	100			100
S._pyogenes_CT95_157|CP142356|Human|USA|1995	Human	1995							100				969	100	100	9912			100	100			100	9856		9977	100	100	100		100	100
S._pyogenes_MGAS23530|CP013839|Human|Italy|1997	Human	1997	9128	9868					100				100	100	100	9912			100				100	9856		9977	100	100	100			100
S._pyogenes_JS12|CP021640|Human|Israel|1997	Human	1997	9996		8245				100				100	100	100	9912			100				100	9856		9992	100	100	100			100					100	100
S._pyogenes_emm124|CP035440|Human|Australia|1997	Human	1997							100				100	100	100	9912			100				100	100		9803	100	100	100			100			100
S._pyogenes_37_97|CP041408|Human|Brazil|1997	Human	1997							100				100	100	100	100		100	100	100	100		100	100		9992	100	100	100		100	100			100	9756			100
S._pyogenes_ST62|CP041615|Human|Brazil|1997	Human	1997							100				100	100	100	100		100	100	100	100		100	100		9992	100	100	100		100	100			100	9756			100
S._pyogenes_ABC3|CP049697|Human|USA|1997	Human	1997							100		100					100		100	100	100	100		100	9856		9977	100	100	100		100								100
S._pyogenes_SS1445|CP142350|Human|Brazil|1997	Human	1997			8174				100				100	100	100	100		100009973	100				100	9822		9992	100	100	100			100				100	100	100
S._pyogenes_2907_97|CP142352|Human|Brazil|1997	Human	1997	9996	9842	8239				100		100		100	100	100	9912		100009973	100	100			100	100		9992	100	100	100	100	100	100	9873
S._pyogenes_MGAS28330|CP031628|Human|USA|1998	Human	1998							100				100	100	100	9912			100				100	100		9992	100	100	100			100			100		100	100
S._pyogenes_MGAS10786|CP031637|Human|Canada|1998	Human	1998							100				100	100	100	9912			100	100	100		100	100		9992	100	100	100		100	100			100
S._pyogenes_emm65|CP035433|Human|Kenya|1998	Human	1998	9996						100		100		100	100	100	100			100				100	100		9985	100	100	100			100	100	100
S._pyogenes_ABC25|CP049696|Human|USA|1998	Human	1998							100		100					100		100	100	100	100		100	9856		9977	100	100	100		100								100
S._pyogenes_MGAS6180|CP000056||USA|1998		1998							100				100	100	100	9912			100	100			100	100		9992	100	100	100		100	100			100	100
S._pyogenes_MGAS28191|CP031631|Human|USA|1999	Human	1999							100				100	100	100	9912			100	100			100	100		9992	100	100	100		100	100	100	100	100
S._pyogenes_emmNA|CP035429|Human|Australia|1999	Human	1999		9851	8174				100				100	100	100	100		9467	100				100	100		100	100	100	100			100
S._pyogenes_6745_99|CP142354|Human|Brazil|1999	Human	1999		9702					100				100	100	100	100		9487	100	100			100	100		9985	100	100	9943		100	100			100
S._pyogenes_6702_99|CP142358|Human|USA|1999	Human	1999			8174				100				100	100	100	9912		95869586	100	100			100	100		9977	100	100	9957		100	100					100	100
S._pyogenes_MGAS28360|CP031627|Human|USA|2000	Human	2000							100				100	100	100	9912			100	100			100	9856		9992	100	100	100		100	100			100
S._pyogenes_MGAS11052|CP031635|Human|Finland|2000	Human	2000							100				100	100	100	9912			100	100			100		9939	9992	100	100	100		100	100			100
S._pyogenes_MGAS10826|CP031636|Human|Canada|2000	Human	2000							100				100	100	100	9912			100	100			100	9856		9992	100	100	100		100	100			100
S._pyogenes_ABC76|CP049695|Human|USA|2000	Human	2000							100		100					100		100	100	100	100		100	9856		9977	100	100	100		100								100
S._pyogenes_MGAS11108|CP031634|Human|Finland|2001	Human	2001							100				100	100	100	9912			100	100			100	100		9992	100	100	100		100	100			100
S._pyogenes_MGAS11027|CP013838|Human|USA|2002	Human	2002							100				100	100	100	9912		95869586	100	100			100	9856		9977	100	100	100		100	100
S._pyogenes_MGAS28386|CP031626|Human|USA|2002	Human	2002							100				100	100	100	9912			100	100			100	100		9992	100	100	100		100	100			100
S._pyogenes_MGAS11115|CP031633|Human|Finland|2002	Human	2002							100				100	100	100	9912			100	100			100	100		9992	100	100	100		100	100			100
S._pyogenes_emm78.3|CP035437|Human|New_Zealand|2002	Human	2002							100				100	100	100	9902		9487	100				100	100		9985	100	100				100
S._pyogenes_emm64.3|CP035435|Human|Brazil|2003	Human	2003							100				100	100	100	9912		99559973	100				100	100		100	100	100	100			100	100	100		100
S._pyogenes_ABC122|CP049694|Human|USA|2003	Human	2003		9535					100		100					100		100	100	100	100		100	9856		9977	100	100	100		100								100
S._pyogenes_emm68.2|CP035446|Human|Brazil|2004	Human	2004							100				100	9992	100	9912			100				100	100		9985	100	100	100			100			100
S._pyogenes_ABC157|CP049692|Human|USA|2004	Human	2004							100		100					100		100	100	100	100		100	9856		9977	100	100	100		100								100
S._pyogenes_ABC155|CP049693|Human|USA|2004	Human	2004							100		100					100		100	100	100	100		100	9856		9977	100	100	100		100								100
S._pyogenes_MGAS27961|CP032665|Human|USA|2005	Human	2005							100				100	100	100	9912			100	100			100	9856		9992	100	100	100		100	100			100
S._pyogenes_emmSTG866|CP035428|Human|Kenya|2005	Human	2005							100			100	100	100	100	100		9946	100				100	100		100	100	100	100			100				9782
S._pyogenes_emm55|CP035430|Human|Australia|2005	Human	2005							100				100	100	100	9912		9951	100		100	8769	100	9822		100	100	100	9943			100
S._pyogenes_emm77|CP035439|Human|Australia|2005	Human	2005							100				100	100	100	9912			100				100	9856		9977	100	100	9957			100
S._pyogenes_emm56|CP035449|Human|Australia|2005	Human	2005	987						100				100	100	100	100		959699219946	100				100	9856		100	100	100	100			100			100	100
S._pyogenes_emm230|CP035451|Human|Australia|2005	Human	2005		9693	8245				100				100	100	100	9912		100009973	100	100			100	9856		100	100	100	100		100	100	100	100	100
S._pyogenes_ABC208|CP049690|Human|USA|2005	Human	2005		9535					100		100					100		100	100	100	100		100	9856		9977	100	100	100		100								100
S._pyogenes_ABC199|CP049691|Human|USA|2005	Human	2005		9535					100		100					100		100	100	100	100		100	9856		9977	100	100	100		100								100
S._pyogenes_4063_05|CP051138|Human|USA|2005	Human	2005							100		100					100		100	100	100	100		100	9856		9977	100	100	100		100								100
S._pyogenes_MGAS28533|CP031625|Human|USA|2006	Human	2006							100				100	100	100	9912		100	100	100			100	100		9992	100	100	100		100	100			100	100
S._pyogenes_emm57|CP035426|Human|Fiji|2006	Human	2006			9995				100				100	100	100	100	9903		100				100		100	100	100	100	100			100							100
S._pyogenes_emm105|CP035431|Human|Fiji|2006	Human	2006		9535	8245				100				100	100	100	8657		9946	100				100	100		9985	100	100	100			100
S._pyogenes_emm894|CP035436|Human|Fiji|2006	Human	2006							100				100	100	100	9912			100				100	9856		9985	100	100	100			100				100	100
S._pyogenes_emm25|CP035442|Human|Fiji|2006	Human	2006	100			100	100	100	100	100			100	100	100	100		9973	100	100			100	100		9992	100	100	9986		100	100
S._pyogenes_emm92|CP035445|Human|Fiji|2006	Human	2006							100		100		100	100	100	100			100				100	100		9811	100	100	100	100		100
S._pyogenes_emm70|CP035448|Human|Fiji|2006	Human	2006	9996		8245				100				100	100	100	9912		1000099319586	100				100	9856		100	100	100	100			100	100	100
S._pyogenes_emm93.4|CP035450|Human|Fiji|2006	Human	2006		9851					100				100	100	100	100			100				100	100		100	100	100	100			100
S._pyogenes_emm123|CP035452|Human|Fiji|2006	Human	2006		9711					100				100	100	100	9912			100				100	100		9985	100	100	100			100
S._pyogenes_emm100|CP035453|Human|Fiji|2006	Human	2006		9947					100				100	100	100	100		99019973	100	100			100	9856		9985	100	100	9943		100	100				100	100
S._pyogenes_ABC245|CP049688|Human|USA|2006	Human	2006							100		100					100		100	100	100	100		100	9856		9977	100	100	100		100								100
S._pyogenes_ABC221|CP049689|Human|USA|2006	Human	2006							100		100					100		100	100	100	100		100	9856		9977	100	100	100		100								100
S._pyogenes_KUN_0012590|AP023389|Human|Japan|2007	Human	2007							100				100	100	100	9912		95869544	100	100	100		100	100		9977	100	100	100		100	100
S._pyogenes_emm97|CP035447|Human|Kenya|2007	Human	2007	987		8245				100				100	100	100	100		9586	100				100	9856		100	100	100	100	100		100	9873		100
S._pyogenes_MGAS27061|CP013840|Human|USA|2008	Human	2008	9128						100							9912		9586	100	100			100	100		9977	100	100	100		100	100
S._pyogenes_MGAS29409|CP031617|Human|Finland|2008	Human	2008							100				100	100	100	9912			100	100		8769	100	100		9992	100	100	100		100	100			100
S._pyogenes_MGAS28686|CP031622|Human|USA|2008	Human	2008							100				100	100	100	9912			100	100			100	9856		9992	100	100	100		100	100			100	100
S._pyogenes_MGAS28669|CP031623|Human|USA|2008	Human	2008							100				100	100	100	9912			100	100			100	9856		9992	100	100	100		100	100	100	100	100
S._pyogenes_MGAS28650|CP031624|Human|USA|2008	Human	2008							100				100	100	100	9912			100	100			100	100		9992	100	100	100		100	100			100
S._pyogenes_1040|CP049799|Human|India|2008	Human	2008							100			100	100	100	100	100			100				100	100		100	100	100	100			100			100
S._pyogenes_1043|CP049800|Human|India|2008	Human	2008							100			9773	100	100	100	100			100				100	100		100	100	100	100			100			100
S._pyogenes_1095|CP116457||India|2008		2008							100			100	100	100	100	100			100				100	100		100	100	100	100	100		100			100
S._pyogenes_1039|CP119597|Human|India|2008	Human	2008							100			100	100	100	100	100		9883	100				100	100		100	100	100	100			100			100
S._pyogenes_1133|CP119599|Human|India|2008	Human	2008							100			100	100	100	100	100		98839883	100				100	100		100	100	100	100			100			100
S._pyogenes_1004|CP119678|Human|India|2008	Human	2008							100			100	100	100	100	100			100				100	100		100	100	100	100	100		100			100
S._pyogenes_S119|LR031521|Human|France|2008	Human	2008	100			100	100	100	100	100	100	100	100	100	100	100	9871	100	100	100	100	8769	100	9856		100	100	100	100	100	100	100			100
S._pyogenes_SP444|LR130237|Human|Australia|2008	Human	2008							100		100					100		100	100	100	100		100	9856		9977	100	100	100		100								100
S._pyogenes_KUN_0014944|AP023390|Human|Japan|2009	Human	2009	9128						100							9912		9586	100	100			100	100		9977	100	100	100		100	100
S._pyogenes_1E1|CP007241|Human|France|2009	Human	2009							100		100		100	100	100	100			100				100	100		9992	100	100				100	100		100
S._pyogenes_STAB09014|CP011069|Human||2009	Human	2009							100				100	100	9869	9912			100	100			100	100		9992	100	100	100		100	100			100
S._pyogenes_M28PF1|CP011535|Human|France|2009	Human	2009							100				100	100	100	9912			100	100			100	100		9992	100	100	100		100	100			100	100
S._pyogenes_STAB090229|CP020027|Human|France|2009	Human	2009		9675					100				100	100	100	9912		9941	100		100		100	9856		9985	100	100	9957			100					100	100
S._pyogenes_MGAS28085|CP032666|Human|USA|2009	Human	2009							100				100	100	100	9912			100	100			100	100		9992	100	100	100		100	100			100
S._pyogenes_STAB09023|CP036530|Human|France|2009	Human	2009	9128						100							9912		9586	100	100			100	100		9977	100	100	100		100	100
S._pyogenes_10_85|AP019548|||2010		2010	100			100	100	100	100	100	100	100	100	100	100	100	100		100		100		100	9856		100	100	100	100	100		100			100
S._pyogenes_STAB10015|CP011068|Human||2010	Human	2010							100				100	100	100	9912			100	100			100		9939	9992	100	100	100		100	100			100	100
S._pyogenes_MGAS29326|CP031618|Human|Finland|2010	Human	2010							100				100	100	100	9912			100	100			100	100		9992	100	100	100		100	100			100
S._pyogenes_MGAS28078|CP031632|Human|USA|2010	Human	2010							100				100	100	100	9912			100	1000010000			100		9939	9992	100	100	100		1000010000	100			100
S._pyogenes_STAB10048|CP036531|Human|France|2010	Human	2010	9128						100							9912		9586	100	100			100	100		9977	100	100	100		100	100
S._pyogenes_PS003|LR130239|Human|Australia|2010	Human	2010							100				9992	100	100	100			100		1000010000		100	100		9992	100	100	9986							9756
S._pyogenes_PS006|LR130240|Human|Australia|2010	Human	2010							100				100	100	100	9912			100	100			100	100		9992	100	100	100		100	100			100
S._pyogenes_HKU_QMH11M0907901|AFRY00000000|Human|China|2011	Human	2011							100				100	100	100	9912		100	100	100		8769	100	9822		9985	100	100	100		100	100	100	100					100
S._pyogenes_MTB313|AP014572|Human|Japan|2011	Human	2011	100			999	100	100	100	100	9985	100	9992	100	100	100	100		100		100		100	9856		100	100	9988	100	100		100			100
S._pyogenes_MTB314|AP014585|Human|Japan|2011	Human	2011	100			100	100	100	100	100	100	100	100	100	100	100	100		100		100		100	9856		100	100	100	100	9987		100			100
S._pyogenes_7F7|CP007240|Human|France|2011	Human	2011		9535	8245				100				100	100	100	9912			100				100	9997		100	100	100	100			100					100	100
S._pyogenes_GURSA1|CP022206|Human|Russia|2011	Human	2011	9996		8245				100				100	100	100	9912		95869973	100		1000010000		100	100		9992	100	100	100			100	100	100	100	100
S._pyogenes_TJ11_001|CP028148|Human|China|2011	Human	2011							100				100	100	100	9912		958610000	100	100		8769	100	9822		9985	100	100	100		100	100	100	100					100
S._pyogenes_ABC020055975|CP029694|Human||2011	Human	2011	100		100				100			100	100	100	100	100		95869973	100	100	100		100	9822		100	100	100	9801	100	100	100
S._pyogenes_MGAS29284|CP031619|Human|Finland|2011	Human	2011							100				100	100	100	9912			100	100		8769	100	100		9992	100	100	100		100	100			100
S._pyogenes_MGAS28278|CP031629|Human|USA|2011	Human	2011							100				100	100	100	9912			100	100			100	9856		9992	100	100	100		100	100			100
S._pyogenes_MGAS28271|CP031630|Human|USA|2011	Human	2011							100				100	100	100	9912			100				100	100		9992	100	100	100	100		100			100
S._pyogenes_M75|CP033621|Human|Australia|2011	Human	2011		9675					100				100	100	100	9912		9941	100		100		100	9856		9985	100	100	9957			100					100	100
S._pyogenes_emm11|CP035432|Human|New_Zealand|2011	Human	2011							100				100	100	100	9912		100009941	100				100	9966		9992	100	100	100			100	100				100	100
S._pyogenes_M23ND|CP008695|Human|Japan|2012	Human	2012							100		100		100	100	100	9912			100	100	100		100	9966		100	100	100	100		100	9872	9986	100					100
S._pyogenes_HKU488|CP012045|Human|Hong_Kong|2012	Human	2012	100			100	100	100	100	100	100	100	100	100	100	100	100		100	100	100	8769	100	9856		100	100	100	100	100	100	100			100				100
S._pyogenes_MEW123|CP014139|Human|USA|2012	Human	2012							100				100	100	100	9912			100	100			100	100		9992	100	100	100		100	100			100
S._pyogenes_STAB120304|CP020082|Human|France|2012	Human	2012		9675					100				100	100	100	9912		9941	100	100	100		100	9856		9985	100	100	9957		100	100				100	100	100
S._pyogenes_MGAS28746|CP031621|Human|USA|2012	Human	2012		9895					100				100	100	100	9912			100	100			100	100		9992	100	100	100		100	100			100
S._pyogenes_HKU419|LR130238|Human|China|2012	Human	2012	100			100	100	100	100	100	100	100	100	100	100	100	9871		100	100	100	8769	100	9856		100	100	100	100	100	100	100			100				100
S._pyogenes_NCTC13737|LS483425|Human|United_Kingdom|2012	Human	2012							100				100	100	100	9912			100				100	100		9811	100	100	100			100
S._pyogenes_STAB13021|CP014278|Human|France|2013	Human	2013		9921					100				100	100	100	9912		100009586	100		100		100	100		9992	100	100	9872			100
S._pyogenes_TSPY155|CP032699|Human|USA|2013	Human	2013		9947					100				9992	100	100	9912		9586	100	100			100	9966		9992	100	100	100		100	100	100	100
S._pyogenes_TSPY165|CP033336|Human|USA|2013	Human	2013							100				100	100	100	9912		998	100				100	100		9985	100	100	100			100						100
S._pyogenes_emm197|CP035455|Human|New_Zealand|2013	Human	2013							100		100		100	100	100	9912		100009973	100	100	100		100		100	9977	100	100	9872		100	100					100	100
S._pyogenes_AUSMDU00010539|CP045930|Human|Australia|2013	Human	2013	9128						100							9912		9586	100	100			100	100		9977	100	100	100		100	100
S._pyogenes_TSPY141|CP060638|Human|USA|2013	Human	2013							100				100	100	100	9912		9544	100	100	100		100	100		9985	100	100	100		100	100			100
S._pyogenes_TSPY153|CP060639|Human|USA|2013	Human	2013							100				100	100	100	100			100		100		100		9939	9985	100	100	9872			100							100
S._pyogenes_TSPY136|CP060647|Human|USA|2013	Human	2013							100							100			100				100	100		9992	100	100	100			100							100
S._pyogenes_NCTC13744|LS483407|Human|United_Kingdom|2013	Human	2013							100				100	100	100	9912		100	100		100		100	9856		100	100	100	100			100			100				100
S._pyogenes_FDAARGOS_149|CP014027|Human|USA|2014	Human	2014	100			100	100	100	100	100	100	100	100	100	100	100	100	9973	100			8769	100	9856		100	100	100	100	100		100			100
S._pyogenes_STAB14018|CP014542|Human|France|2014	Human	2014		9675					100				100	100	100	9912		9941	100	100	100		100	9856		9985	100	100	9957		100	100				100	100	9174
S._pyogenes_14GA0832_DMG1800716|CP027771|Human|New_Zealand|2014	Human	2014	9946						100				100	100	100	9912		100	100		100		100	9822		9803	100	100				100
S._pyogenes_TSPY208|CP033335|Human|USA|2014	Human	2014							100				100	100	100	9912		9973	100	100	100		100	9856		9992	100	100	100		100	100	100	100			100	9664
S._pyogenes_TSPY453|CP033337|Human|USA|2014	Human	2014		9807					100				9992	100	100	999		100	100	100		8769	100	100		9992	100	100	9986		100					9705
S._pyogenes_emm74|CP035427|Human|New_Zealand|2014	Human	2014	9996	9842	8361				100		100		100	100	100	9912			100				100	9856		9992	100	100	100	100		100	9873			100
S._pyogenes_emm90.5|CP035444|Human|New_Zealand|2014	Human	2014							100				100	100	100	100			100				100	9856		9985	100	100	100			100
S._pyogenes_TSPY515|CP049687|Human|USA|2014	Human	2014		9535					100		100					100		100	100	100	100		100	9856		9977	100	100	100		100								100
S._pyogenes_TSPY210|CP060641|Human|USA|2014	Human	2014	9946	9965	100				100				100	100	100	9912		9775	100				100	9966		9803	100	100				100	100				100	100
S._pyogenes_TSPY416|CP060643|Human|USA|2014	Human	2014	100			100	100	100	100	100	100		100	100	100	9941		9571	100				100	100		9985	100	100	100			100			100		100	100
S._pyogenes_TSPY383|CP060648|Human|USA|2014	Human	2014	100			100	100	100	100	100	100		100	100	100	100	932		100		100	8769	100	9856		100	100	100	100	100		100			100
S._pyogenes_TSPY270|CP060649|Human|USA|2014	Human	2014							100				100	100	100	100		9544	100	100			100	100		9985	100	100	100		100	100
S._pyogenes_MEW427|CP014138|Human|USA|2015	Human	2015		9535					100		100					100		100	100	100	100		100	9851		9977	100	100	100		100								100
S._pyogenes_MGAS29064|CP031620|Human|Finland|2015	Human	2015							100				100	100	100	9912			100	100			100	100		9992	100	100	100		100	100			100
S._pyogenes_TSPY556|CP032700|Human|USA|2015	Human	2015							100				100	100	100	100		9973	100	100			100	100		9811	100	100	100		100	100			100
S._pyogenes_TSPY637|CP049686|Human|USA|2015	Human	2015		9535					100		100					100		100	100	100	100		100	9856		9977	100	100	100		100								100
S._pyogenes_TSPY767|CP055246|Human|USA|2015	Human	2015		9535					100		100					100		100	100	100	100		100	9856		9977	100	100	100		100								100
S._pyogenes_TSPY764|CP060640|Human|USA|2015	Human	2015							100				100	100	100	100			100				100	9856		9811	100	100				100
S._pyogenes_iGAS426|CP067008|Human|United_Kingdom|2015	Human	2015							100				100	100	100	9912		998	100	100	100		100		100	9992	100	100	100		100	9872
S._pyogenes_NCTC13736|LS483414|Human|United_Kingdom|2015	Human	2015							100							100			100				100	9856		9992	100	100	100			100	100	100			100	100	100
S._pyogenes_JMUB1235|AP017629||Japan|2016		2016	9128						100							9912		9586	100	100			100	100		9977	100	100	100		100	100
S._pyogenes_NGAS979|CP028140|Human||2016	Human	2016	9996	9842	8361				100				100	100	100	9912		100	100	100			100	9856		9992	100	100	100	100	100	100	9873
S._pyogenes_FDAARGOS_534_Not_applicable|CP033767|Human||2016	Human	2016							100				100	100	100	9912		100	100	100		8769	100	9822		9985	100	100	100		100	100	100	100
S._pyogenes_FDAARGOS_514_Not_applicable|CP033815|Human||2016	Human	2016	100		100				100			100	100	100	100	100		997310000	100				100	9822		100	100	100	9801	100		100				100			100
S._pyogenes_TSPY806|CP049685|Human|USA|2016	Human	2016		9535					100		100					100		100	100	100	100		100	9856		9977	100	100	100		100								100
S._pyogenes_TSPY1026|CP060646|Human|USA|2016	Human	2016							100				100	100	100	9912			100				100	100		9811	100	100	100			100							100
S._pyogenes_KS030|AP018337|Human|Japan|2017	Human	2017	100		100				100			100	100	100	100	100		100009973	100				100	9822		100	100	100	9801	100		100				100			100
S._pyogenes_HarveyGAS|CP023769|Human|USA|2017	Human	2017							100		100		100	100	100	9902			100	100			100	100		9992	100	100	100		100	100			100
S._pyogenes_SP1336|CP031738|Human|Australia|2017	Human	2017							100				100	100	100	9912		100	100	100		8769	100	9822		9985	100	100	100		100	100	100	100					100
S._pyogenes_TSPY1312|CP060642|Human|USA|2017	Human	2017							100				100	100	100	9912		9951	100	1000010000			100	100		9985	100	100	100		1000010000	100			100
S._pyogenes_TSPY1309|CP060644|Human|USA|2017	Human	2017							100				100	100	100	100			100	100			100	100		9811	100	100	100		100	100
S._pyogenes_TSPY1349|CP060645|Human|USA|2017	Human	2017							100				100	100	100	9912		100009973	100	100			100	100		9985	100	100	100		100	100
S._pyogenes_TSPY1687|CP049187|Human|USA|2018	Human	2018							100				100	100	100	9912			100	100		8769	100	9822		9985	100	100	100		100	100							100
S._pyogenes_iGAS376|CP067010|Human|United_Kingdom|2018	Human	2018							100				100	100	100	9912		998	100	100	100		100		100	9992	100	100	100		100	9872
S._pyogenes_M11318|CP070994|Human|Australia|2018	Human	2018	100			100	100	100	100	100	100	100	100	100	100	100	100		100		100	8769	100	9856		100	100	100	100	100		100			100
S._pyogenes_SHZ_1|CP072523|Human|China|2018	Human	2018	100		100				100			100	100	100	100	100		997310000	100				100	9822		100	100	100	9801	100		100				100
S._pyogenes_SP1451|CP060265|Human|Australia|2019	Human	2019	100			100	100	100	100	100	100	100	100	100	100	100	9871		100	100	100		100	9856		100	100	100	100	100	100	100			100				100
S._pyogenes_SP1450|CP060266|Human|Australia|2019	Human	2019	100			100	100	100	100	100	100	100	100	100	100	100	9871		100		100	8769	100	9856		100	100	100	100	100		100			100
S._pyogenes_SP1448|CP060267|Human|Australia|2019	Human	2019	100			100	100	100	100	100	100	100	100	100	100	100	100		100		100	8769	100	9856		100	100	100	100	100		100			100
S._pyogenes_SP1426|CP060268|Human|Australia|2019	Human	2019	100			100	100	100	100	100	100		100	100	100	100	100		100	100	100	8769	100	9856		100	100	100	100	100	100	100			100
S._pyogenes_SP1380|CP060269|Human|Australia|2019	Human	2019	100			100	100	100	100	100	100	100	100	100	100	100	9871	100	100	100	100	8769	100	9856		100	100	100	100	100	100	100			100				100
S._pyogenes_SP1384|CP060270|Human|Australia|2019	Human	2019	100			100	100	100	100	100	100	100	100	100	100	100	100		100		100	8769	100	9856		100	100	100	100	100		100			100
S._pyogenes_iGAS391|CP067009|Human|United_Kingdom|2019	Human	2019							100				100	100	100	9912		998	100	100	100		100		100	9992	100	100	100		100	9872
S._pyogenes_emm9ST603|CP065927|Human|Australia|2020	Human	2020							100				100	100	100	100		100	100				100	9856		9985	100	100	9872			100				100009756
S._pyogenes_M08500|CP072112|Human|Australia|2020	Human	2020		9921					100				100	100	100	9912		100009931	100		100		100	100		9992	100	100	9872			100	100	100
S._pyogenes_21SPY7071|CP097251|Human|China|2021	Human	2021							100							100			100	100			100	100		9992	100	100	100	100	100	100							100
S._pyogenes_CQMU_CQ01|CP141675|Human|China|2023	Human	2023							9989							100			100	1000010000			100	9994		9992	100	9983	100	100	1000010000	100							9987

## Sheet: S.equi
Strains			Exoenzyme	Exoenzyme
	Host	Year	hylP	mf2
S._equi_subsp._zooepidemicus_NCTC4675|LR594033|Cow|United_Kingdom|1935	Cow	1935		9987
S._equi_subsp._zooepidemicus_24|Animal|USA|1941	Animal	1941
S._equi_subsp._zooepidemicus_37|Animal|USA|1941	Animal	1941		9987
S._equi_subsp._zooepidemicus_38|Animal|USA|1941	Animal	1941
S._equi_subsp._zooepidemicus_40|Animal|USA|1941	Animal	1941		9987
S._equi_subsp._zooepidemicus_NCTC7022|LS483325||United_Kingdom|1945		1945		9987
S._equi_subsp._zooepidemicus_NCTC11824|LS483380|Human|United_Kingdom|1980	Human	1980
S._equi_subsp._zooepidemicus_NCTC11606|LS483354|Human|United_Kingdom|1983	Human	1983		9987
S._equi_subsp._zooepidemicus_NCTC12090|LS483328|Human|United_Kingdom|1987	Human	1987
S._equi_subsp._zooepidemicus_CY|CP006770.1|Pig|China|1998	Pig	1998
S._equi_subsp._zooepidemicus_SEZ_14-145|CP077959|Horse|USA|2014	Horse	2014
S._equi_subsp._zooepidemicus_SEZ13|CP065054|Horse|USA|2017	Horse	2017		9987
S._equi_subsp._zooepidemicus_SEZ14|CP065056|Horse|USA|2017	Horse	2017
S._equi_subsp._zooepidemicus_SEZ18|CP065058|Horse|USA|2017	Horse	2017		9987
S._equi_subsp._zooepidemicus_SEZ25|CP065059|Horse|USA|2017	Horse	2017	9964	9987
S._equi_subsp._zooepidemicus_SEZ28|CP065060|Horse|USA|2017	Horse	2017		9987
S._equi_subsp._zooepidemicus_SEZ33|CP065061|Horse|USA|2017	Horse	2017		9987
S._equi_subsp._zooepidemicus_SEZ36|CP065190|Horse|USA|2018	Horse	2018
S._equi_subsp._zooepidemicus_SEZ46|CP065191|Horse|USA|2018	Horse	2018		9987
S._equi_subsp._zooepidemicus_SEZ_18-036|CP078012|Horse|USA|2018	Horse	2018
S._equi_subsp._zooepidemicus_OH-71905|CP046040|Pig|USA|2019	Pig	2019
S._equi_subsp._zooepidemicus_AZ-45470|CP046041|Pig|USA|2019	Pig	2019
S._equi_subsp._zooepidemicus_TN-714097|CP046042|Pig|USA|2019	Pig	2019
S._equi_subsp._zooepidemicus_BJ-1|CP129527||China|2019		2019
S._equi_subsp._zooepidemicus_ZHZ211|CP133950|Horse|China|2019	Horse	2019
S._equi_subsp._zooepidemicus_JMC111|CP133951|Horse|China|2019	Horse	2019
S._equi_subsp._zooepidemicus_HT321|CP133952|Donkey|China|2019	Donkey	2019
S._equi_subsp._zooepidemicus_IN-6992|CP073275|Pig|USA|2021	Pig	2021		9987
S._equi_subsp._zooepidemicus_B630793|CP080959|Human|Denmark|2021	Human	2021		9987

## Sheet: uberis, oralis, pseudoporcinus
	Adherence	Maganese uptake	Exoenzyme
Strains	pavA	psaA	speB
S. oralis_11|Animal|USA|1941	100	100
S. pseudoporcinus_28|Animal|USA|1941			100
S.uberis_17|Animal|USA|1941
S.uberis_B2139|Animal|USA|1941
S.uberis_B2141|Animal|USA|1941
S.uberis_B2160|Animal|USA|1947
S.uberis_B2165|Animal|USA|1941
S.uberis_B2254|Animal|USA|1941
S.uberis_B2258|Animal|USA|1941
S.uberis_U84|Animal|USA|1947
